# Supplementary material for: Presymptomatic white matter integrity loss in familial frontotemporal dementia in the GENFI cohort: A cross‐sectional diffusion tensor imaging study
Source: Ann Clin Transl Neurol. 2018 Jul 11;5(9):1025–36. doi: 10.1002/acn3.601 (PMC6144447; doi:10.1002/acn3.601)
Supplement: Supplementary file 3 — Data S3. Whole‐group and gene‐specific WM diffusion differences between mutation carriers and noncarriers (raw values). [file ACN3-5-1025-s003.xlsx]

## Sheet: C9orf72
			Years before estimated symptom onset
tract	parameter	values	-30	-29	-28	-27	-26	-25	-24	-23	-22	-21	-20	-19	-18	-17	-16	-15	-14	-13	-12	-11	-10	-9	-8	-7	-6	-5	-4	-3	-2	-1	0	1	2	3	4	5	6	7	8	9	10
UF	FA	carrier	0.348082	0.349135	0.350188	0.35124	0.352293	0.353346	0.354399	0.355451	0.356504	0.357557	0.358609	0.359658	0.360685	0.361666	0.362581	0.363406	0.364118	0.364696	0.365117	0.365359	0.365399	0.365215	0.364784	0.364085	0.363093	0.361788	0.360155	0.358214	0.355992	0.353518	0.35082	0.347926	0.344864	0.341661	0.338347	0.334948	0.331493	0.32801	0.324523	0.321036	0.317548
		non-carrier	0.354754	0.355807	0.35686	0.357913	0.358966	0.360019	0.361072	0.362125	0.363178	0.364231	0.365284	0.366335	0.367377	0.3684	0.369395	0.370353	0.371264	0.372118	0.372907	0.373621	0.37425	0.374786	0.375218	0.375538	0.375736	0.375802	0.375732	0.375532	0.375216	0.374793	0.374277	0.373679	0.373011	0.372284	0.37151	0.3707	0.369868	0.369024	0.368177	0.367331	0.366485
		difference	-0.00667183	-0.0066721	-0.00667236	-0.00667263	-0.0066729	-0.00667317	-0.00667344	-0.0066737	-0.00667397	-0.00667424	-0.00667451	-0.00667695	-0.00669243	-0.006734	-0.00681469	-0.00694754	-0.00714561	-0.00742192	-0.00778952	-0.00826145	-0.00885075	-0.00957047	-0.0104336	-0.0114533	-0.0126425	-0.0140143	-0.0155768	-0.0173186	-0.0192235	-0.0212751	-0.023457	-0.0257531	-0.028147	-0.0306224	-0.0331631	-0.0357526	-0.0383747	-0.0410131	-0.0436543	-0.0462954	-0.0489366
		p-value	0.438296	0.416333	0.394353	0.372768	0.352085	0.33289	0.315824	0.301537	0.290633	0.283609	0.280802	0.282141	0.286478	0.292172	0.297426	0.300466	0.299694	0.293818	0.281924	0.263543	0.238719	0.208108	0.173081	0.135802	0.0991455	0.066306	0.0401255	0.0221092	0.0114039	0.00579338	0.00309841	0.00185869	0.00130054	0.00106719	0.00100464	0.00104756	0.00116762	0.0013511	0.00158937	0.00187595	0.00220525
	MD	carrier	2.31194	2.31869	2.32544	2.33219	2.33894	2.34569	2.35244	2.35919	2.36595	2.3727	2.37945	2.3862	2.39296	2.39974	2.40656	2.41341	2.42031	2.42727	2.4343	2.44141	2.44861	2.45591	2.46331	2.47084	2.47849	2.48629	2.49423	2.5023	2.5105	2.51881	2.52722	2.53571	2.54428	2.55292	2.5616	2.57032	2.57906	2.58782	2.59658	2.60533	2.61409
		non-carrier	2.33116	2.33122	2.33129	2.33135	2.33141	2.33148	2.33154	2.33161	2.33167	2.33174	2.3318	2.33187	2.33195	2.33205	2.33219	2.33239	2.33264	2.33298	2.3334	2.33393	2.33456	2.33533	2.33624	2.3373	2.33852	2.33992	2.34151	2.34328	2.3452	2.34726	2.34946	2.35176	2.35416	2.35664	2.35918	2.36177	2.36439	2.36703	2.36967	2.37231	2.37496
		difference	-0.0192195	-0.0125329	-0.00584626	0.000840361	0.00752698	0.0142136	0.0209002	0.0275868	0.0342734	0.0409601	0.0476467	0.0543328	0.0610162	0.0676939	0.0743632	0.0810212	0.0876652	0.0942923	0.1009	0.107485	0.114044	0.120576	0.127076	0.133543	0.139973	0.146364	0.152714	0.159025	0.165301	0.171546	0.177762	0.183954	0.190124	0.196277	0.202416	0.208544	0.214666	0.220784	0.226901	0.233018	0.239135
		p-value	0.621579	0.732072	0.864971	0.979229	0.80399	0.61871	0.439043	0.283394	0.165628	0.0886906	0.0449562	0.0226594	0.0119384	0.00680507	0.00424762	0.00288288	0.00208998	0.00158502	0.00123371	0.000970757	0.00076419	0.000598537	0.000466281	0.000363303	0.000286589	0.000233431	0.00020186	0.000191509	0.000204003	0.000245481	0.000329662	0.000481429	0.00074038	0.00116244	0.00181699	0.00277806	0.00411075	0.00585686	0.0080278	0.0106178	0.0136057
	RD	carrier	0.618534	0.619858	0.621182	0.622506	0.62383	0.625154	0.626478	0.627802	0.629126	0.63045	0.631774	0.633101	0.634443	0.635817	0.637238	0.638722	0.640284	0.641941	0.643708	0.6456	0.647634	0.649826	0.65219	0.654742	0.657499	0.660476	0.663683	0.667107	0.670726	0.674523	0.678476	0.682567	0.686776	0.691084	0.69547	0.699914	0.704399	0.708902	0.713409	0.717916	0.722423
		non-carrier	0.61781	0.617337	0.616865	0.616392	0.61592	0.615447	0.614975	0.614502	0.61403	0.613557	0.613085	0.612614	0.612152	0.611709	0.611295	0.610918	0.610588	0.610314	0.610105	0.609972	0.609924	0.609969	0.610117	0.610378	0.610761	0.611275	0.611927	0.612708	0.613605	0.614609	0.615706	0.616886	0.618135	0.619444	0.620799	0.62219	0.623603	0.625029	0.626457	0.627885	0.629312
		difference	0.000724382	0.0025209	0.00431743	0.00611395	0.00791047	0.00970699	0.0115035	0.0133	0.0150966	0.0168931	0.0186896	0.0204872	0.0222911	0.0241077	0.0259433	0.0278042	0.0296968	0.0316274	0.0336024	0.035628	0.0377107	0.0398567	0.0420724	0.0443641	0.0467382	0.049201	0.0517564	0.0543989	0.0571207	0.0599137	0.06277	0.0656818	0.0686411	0.07164	0.0746705	0.0777249	0.080795	0.0838731	0.0869525	0.0900319	0.0931113
		p-value	0.955789	0.837801	0.709859	0.576405	0.444393	0.322538	0.219252	0.139882	0.0848624	0.050229	0.0300444	0.0188237	0.0126372	0.00914095	0.00706145	0.00572773	0.00478519	0.00404525	0.00341028	0.00283549	0.00230744	0.00182988	0.00141329	0.00106714	0.000795337	0.00059494	0.000458508	0.000377361	0.000341955	0.000346785	0.000393121	0.000489985	0.000654375	0.000910548	0.00128768	0.00181564	0.00251947	0.00341403	0.00450175	0.00577895	0.00723621
	AxD	carrier	1.07908	1.0829	1.08672	1.09054	1.09436	1.09818	1.102	1.10582	1.10964	1.11346	1.11728	1.1211	1.12489	1.12864	1.13232	1.13592	1.1394	1.14275	1.14594	1.14895	1.15176	1.15434	1.15668	1.15875	1.16053	1.162	1.16314	1.16397	1.16452	1.16482	1.1649	1.16478	1.16449	1.16406	1.16352	1.1629	1.16222	1.16151	1.1608	1.16009	1.15938
		non-carrier	1.09525	1.09625	1.09724	1.09824	1.09924	1.10024	1.10123	1.10223	1.10323	1.10423	1.10523	1.10622	1.10721	1.10819	1.10916	1.1101	1.11101	1.11189	1.11274	1.11353	1.11428	1.11497	1.11561	1.11617	1.11667	1.11708	1.11742	1.11768	1.11787	1.11799	1.11807	1.11809	1.11807	1.11802	1.11794	1.11784	1.11773	1.11761	1.11749	1.11736	1.11724
		difference	-0.0161728	-0.01335	-0.0105272	-0.00770434	-0.0048815	-0.00205867	0.00076417	0.00358701	0.00640984	0.00923268	0.0120555	0.0148755	0.0176787	0.0204482	0.0231671	0.0258186	0.0283858	0.0308519	0.0332	0.0354133	0.0374749	0.039368	0.0410757	0.0425811	0.0438675	0.0449179	0.0457218	0.0462939	0.0466555	0.0468273	0.0468307	0.0466866	0.0464161	0.0460402	0.0455801	0.0450568	0.0444913	0.0439048	0.0433148	0.0427248	0.0421347
		p-value	0.354457	0.418908	0.499696	0.600545	0.724957	0.874996	0.950701	0.759293	0.564996	0.386932	0.242576	0.140257	0.0766481	0.04106	0.0223996	0.0128187	0.00781918	0.00509902	0.00353425	0.00257818	0.00195931	0.00153867	0.00124308	0.00103353	0.000889945	0.000804409	0.00077979	0.00083207	0.000997871	0.00135503	0.00206055	0.00341014	0.00590801	0.0103032	0.0175239	0.0284763	0.0437682	0.0634892	0.0871988	0.114222	0.143774
SLF	FA	carrier	0.419603	0.418894	0.418184	0.417474	0.416764	0.416054	0.415345	0.414635	0.413925	0.413215	0.412505	0.411795	0.411077	0.410347	0.409598	0.408824	0.408018	0.407174	0.406285	0.405345	0.404348	0.403288	0.402157	0.400951	0.399662	0.398283	0.396812	0.395254	0.393615	0.391906	0.390133	0.388304	0.386428	0.384512	0.382564	0.380592	0.378604	0.376609	0.374612	0.372615	0.370618
		non-carrier	0.40758	0.407118	0.406655	0.406193	0.40573	0.405268	0.404805	0.404343	0.40388	0.403417	0.402955	0.402492	0.402031	0.401571	0.401115	0.400662	0.400213	0.399771	0.399335	0.398906	0.398486	0.398075	0.397674	0.397285	0.396908	0.396544	0.396194	0.395857	0.395531	0.395216	0.394911	0.394613	0.394323	0.394038	0.393759	0.393482	0.393208	0.392936	0.392663	0.39239	0.392118
		difference	0.012023	0.0117758	0.0115286	0.0112813	0.0110341	0.0107868	0.0105396	0.0102923	0.0100451	0.00979786	0.00955062	0.00930216	0.0090464	0.00877606	0.00848384	0.00816244	0.00780457	0.00740293	0.00695024	0.00643919	0.00586249	0.00521286	0.00448299	0.00366558	0.00275336	0.00173902	0.000617996	-0.000603319	-0.00191581	-0.00331036	-0.00477785	-0.00630917	-0.00789519	-0.0095268	-0.0111949	-0.0128903	-0.014604	-0.0163268	-0.0180511	-0.0197754	-0.0214997
		p-value	0.176891	0.160675	0.144432	0.128405	0.112897	0.0982617	0.0848929	0.0731975	0.0635681	0.0563636	0.0519195	0.0506328	0.0531092	0.0601215	0.0726141	0.0915987	0.117947	0.152223	0.194682	0.245433	0.304698	0.373061	0.45168	0.542431	0.647975	0.771656	0.91665	0.916877	0.733888	0.546407	0.372833	0.231838	0.133146	0.0733496	0.0409771	0.0245082	0.0162342	0.0119971	0.00976689	0.00857905	0.00796862
	MD	carrier	2.11978	2.12309	2.1264	2.1297	2.13301	2.13632	2.13963	2.14294	2.14624	2.14955	2.15286	2.15617	2.1595	2.16289	2.16634	2.16989	2.17356	2.17737	2.18135	2.18551	2.18989	2.19451	2.19939	2.20455	2.21003	2.21583	2.22198	2.22846	2.23524	2.24228	2.24956	2.25705	2.26472	2.27253	2.28046	2.28849	2.29657	2.30468	2.3128	2.32091	2.32903
		non-carrier	2.1118	2.11459	2.11738	2.12017	2.12296	2.12575	2.12854	2.13132	2.13411	2.1369	2.13969	2.14248	2.14526	2.14803	2.15077	2.15348	2.15616	2.15879	2.16137	2.16389	2.16634	2.16872	2.17102	2.17322	2.17533	2.17734	2.17924	2.18103	2.18273	2.18435	2.18589	2.18737	2.18879	2.19017	2.1915	2.19281	2.19411	2.19539	2.19667	2.19795	2.19923
		difference	0.00798197	0.00850034	0.0090187	0.00953707	0.0100554	0.0105738	0.0110922	0.0116105	0.0121289	0.0126473	0.0131656	0.0136892	0.014244	0.0148611	0.0155719	0.0164074	0.017399	0.0185777	0.0199748	0.0216216	0.0235491	0.0257886	0.0283712	0.0313283	0.034691	0.0384904	0.0427461	0.0474308	0.0525055	0.0579312	0.0636688	0.0696795	0.0759241	0.0823637	0.0889594	0.095672	0.102463	0.109292	0.116128	0.122964	0.129801
		p-value	0.762281	0.734882	0.705779	0.67521	0.643578	0.611479	0.579707	0.549226	0.521083	0.496286	0.475659	0.459515	0.446971	0.436588	0.426762	0.415904	0.402595	0.385668	0.364248	0.337775	0.306037	0.269235	0.22809	0.183986	0.139102	0.0964172	0.0595338	0.0318343	0.0143345	0.00531969	0.00162623	0.000426319	0.00010554	2.85485e-05	9.84819e-06	4.81263e-06	3.40031e-06	3.28985e-06	3.98235e-06	5.52595e-06	8.22588e-06
	RD	carrier	0.540742	0.541902	0.543062	0.544222	0.545381	0.546541	0.547701	0.548861	0.550021	0.551181	0.552341	0.553503	0.554675	0.555867	0.557091	0.558357	0.559675	0.561055	0.562508	0.564044	0.565674	0.567408	0.569257	0.57123	0.573339	0.575593	0.577999	0.580549	0.583229	0.586025	0.588926	0.591918	0.594988	0.598123	0.60131	0.604536	0.607788	0.611053	0.61432	0.617587	0.620854
		non-carrier	0.545618	0.546632	0.547647	0.548661	0.549675	0.55069	0.551704	0.552718	0.553733	0.554747	0.555761	0.556775	0.557786	0.558791	0.559786	0.560769	0.561737	0.562686	0.563613	0.564516	0.565392	0.566236	0.567047	0.56782	0.568554	0.569244	0.569889	0.570493	0.571057	0.571587	0.572086	0.572558	0.573007	0.573437	0.573851	0.574254	0.574649	0.57504	0.575431	0.575821	0.576212
		difference	-0.00487605	-0.00473051	-0.00458497	-0.00443942	-0.00429388	-0.00414833	-0.00400279	-0.00385724	-0.0037117	-0.00356616	-0.00342061	-0.00327282	-0.00311154	-0.00292329	-0.00269458	-0.00241192	-0.00206183	-0.00163082	-0.00110541	-0.000472098	0.000282587	0.00117214	0.00221004	0.00340978	0.00478485	0.00634873	0.00810984	0.0100564	0.0121715	0.0144384	0.0168401	0.0193599	0.0219808	0.0246859	0.0274585	0.0302817	0.0331386	0.0360124	0.0388889	0.0417655	0.0446421
		p-value	0.65593	0.648494	0.640949	0.633456	0.626252	0.619664	0.614133	0.610218	0.60858	0.609935	0.61496	0.62438	0.639488	0.661322	0.690429	0.727004	0.771106	0.822869	0.882631	0.950982	0.971279	0.883276	0.784317	0.674342	0.554641	0.42885	0.304407	0.193296	0.106859	0.0502727	0.0200055	0.00691538	0.00222746	0.000743323	0.000287031	0.000138419	8.5192e-05	6.52372e-05	5.91342e-05	6.02417e-05	6.61432e-05
	AxD	carrier	1.03773	1.03878	1.03983	1.04088	1.04192	1.04297	1.04402	1.04506	1.04611	1.04716	1.04821	1.04926	1.05031	1.05136	1.05242	1.05349	1.05458	1.05568	1.05679	1.05793	1.05908	1.06026	1.06147	1.0627	1.06397	1.06527	1.0666	1.06797	1.06937	1.07079	1.07224	1.07371	1.0752	1.0767	1.07822	1.07974	1.08127	1.0828	1.08434	1.08587	1.0874
		non-carrier	1.02091	1.02168	1.02246	1.02323	1.024	1.02477	1.02554	1.02632	1.02709	1.02786	1.02863	1.0294	1.03017	1.03094	1.0317	1.03246	1.0332	1.03394	1.03467	1.03538	1.03608	1.03676	1.03743	1.03807	1.0387	1.0393	1.03988	1.04044	1.04098	1.04149	1.042	1.04249	1.04296	1.04343	1.04389	1.04434	1.04479	1.04523	1.04568	1.04613	1.04657
		difference	0.0168199	0.0170956	0.0173712	0.0176469	0.0179225	0.0181982	0.0184739	0.0187495	0.0190252	0.0193008	0.0195765	0.0198528	0.0201331	0.0204215	0.0207218	0.0210382	0.0213747	0.0217352	0.0221237	0.0225443	0.023001	0.0234977	0.0240386	0.0246275	0.0252685	0.0259657	0.0267214	0.0275323	0.0283932	0.0292993	0.0302454	0.0312266	0.0322378	0.0332741	0.0343304	0.0354018	0.0364832	0.0375696	0.0386568	0.039744	0.0408312
		p-value	0.0766069	0.0578541	0.0424389	0.0303275	0.0212613	0.014803	0.0104226	0.00759381	0.00586983	0.00492041	0.00453465	0.00459886	0.00505087	0.00585504	0.00697108	0.0083251	0.00979417	0.0112088	0.0123722	0.0130904	0.0132058	0.0126287	0.0113624	0.00951703	0.00730838	0.0050329	0.00302001	0.00153861	0.00064735	0.000219192	5.91598e-05	1.31557e-05	2.69563e-06	6.30437e-07	2.22802e-07	1.49452e-07	1.99197e-07	4.5316e-07	1.38269e-06	4.59984e-06	1.46656e-05
Cingulum	FA	carrier	0.383347	0.381824	0.3803	0.378777	0.377253	0.37573	0.374207	0.372683	0.37116	0.369636	0.368113	0.366589	0.365066	0.363543	0.36202	0.360498	0.358976	0.357454	0.355933	0.354413	0.352894	0.351376	0.349858	0.348342	0.346827	0.345313	0.343801	0.342289	0.340779	0.33927	0.337762	0.336255	0.334748	0.333242	0.331737	0.330231	0.328726	0.327221	0.325717	0.324212	0.322707
		non-carrier	0.383842	0.382774	0.381707	0.380639	0.379571	0.378504	0.377436	0.376368	0.375301	0.374233	0.373165	0.372099	0.371036	0.369983	0.368942	0.36792	0.36692	0.365947	0.365004	0.364098	0.363231	0.362409	0.361636	0.360917	0.360255	0.359656	0.359121	0.358648	0.358231	0.357864	0.357541	0.357257	0.357007	0.356784	0.356584	0.3564	0.356228	0.356061	0.355895	0.355729	0.355563
		difference	-0.000494891	-0.000950665	-0.00140644	-0.00186221	-0.00231799	-0.00277376	-0.00322953	-0.00368531	-0.00414108	-0.00459686	-0.00505263	-0.00550913	-0.00596999	-0.00643958	-0.00692224	-0.00742236	-0.00794428	-0.00849236	-0.00907098	-0.00968449	-0.0103372	-0.0110336	-0.011778	-0.0125746	-0.013428	-0.0143424	-0.0153207	-0.0163588	-0.0174515	-0.0185933	-0.0197787	-0.0210022	-0.0222585	-0.023542	-0.0248473	-0.0261689	-0.0275015	-0.0288395	-0.0301785	-0.0315174	-0.0328563
		p-value	0.972534	0.944271	0.912804	0.877778	0.838869	0.795834	0.748603	0.697398	0.642881	0.586302	0.529563	0.475054	0.425058	0.381288	0.344465	0.314215	0.28933	0.268193	0.249161	0.230805	0.212023	0.192069	0.17056	0.147482	0.123204	0.098502	0.074645	0.0534086	0.0361528	0.0234053	0.0148439	0.00958363	0.00660378	0.00506944	0.00443795	0.00441604	0.00487198	0.0057584	0.00705944	0.00876847	0.0108741
	MD	carrier	2.26371	2.26644	2.26918	2.27191	2.27464	2.27738	2.28011	2.28285	2.28558	2.28831	2.29105	2.29378	2.29656	2.29941	2.30237	2.30548	2.30876	2.31227	2.31604	2.3201	2.32448	2.32924	2.3344	2.33999	2.34607	2.35265	2.35977	2.3674	2.37548	2.38398	2.39284	2.40202	2.41148	2.42116	2.43103	2.44104	2.45114	2.46128	2.47143	2.48158	2.49173
		non-carrier	2.21682	2.21955	2.22228	2.22501	2.22774	2.23047	2.2332	2.23592	2.23865	2.24138	2.24411	2.24684	2.24955	2.25225	2.25491	2.25752	2.26008	2.26258	2.265	2.26733	2.26956	2.27168	2.27368	2.27554	2.27726	2.27883	2.28024	2.2815	2.28261	2.28361	2.28449	2.28528	2.28598	2.28661	2.28719	2.28773	2.28824	2.28874	2.28923	2.28973	2.29022
		difference	0.0468869	0.0468917	0.0468966	0.0469014	0.0469062	0.0469111	0.0469159	0.0469207	0.0469256	0.0469304	0.0469353	0.046948	0.0470085	0.0471643	0.047463	0.0479524	0.0486802	0.0496939	0.0510413	0.05277	0.0549276	0.0575619	0.0607205	0.0644511	0.0688013	0.0738188	0.0795333	0.0859033	0.0928691	0.100371	0.10835	0.116745	0.125498	0.13455	0.143839	0.153307	0.162894	0.172541	0.182198	0.191855	0.201511
		p-value	0.271397	0.246819	0.222004	0.197254	0.17294	0.149499	0.127413	0.107172	0.0892314	0.0739486	0.0615408	0.0520248	0.0451152	0.0403814	0.037322	0.0353892	0.0340066	0.0326005	0.030658	0.0278133	0.0239358	0.01919	0.0140307	0.00910645	0.00506418	0.00230368	0.000813708	0.00021683	4.38802e-05	7.23395e-06	1.14085e-06	2.18771e-07	6.51391e-08	3.47832e-08	3.2946e-08	4.85609e-08	9.38965e-08	2.05298e-07	4.58433e-07	9.89792e-07	2.01608e-06
	RD	carrier	0.587796	0.589128	0.59046	0.591792	0.593125	0.594457	0.595789	0.597121	0.598453	0.599785	0.601117	0.602452	0.603801	0.605179	0.6066	0.608079	0.60963	0.611268	0.613008	0.614863	0.616848	0.618978	0.621266	0.623729	0.626379	0.629232	0.632296	0.635559	0.639003	0.642609	0.64636	0.650237	0.654223	0.658299	0.662448	0.666651	0.67089	0.675147	0.679407	0.683667	0.687927
		non-carrier	0.574129	0.575538	0.576947	0.578355	0.579764	0.581173	0.582582	0.583991	0.5854	0.586809	0.588218	0.589625	0.591028	0.592419	0.593793	0.595146	0.59647	0.597761	0.599012	0.600219	0.601376	0.602477	0.603517	0.604489	0.605389	0.606211	0.606952	0.607615	0.608209	0.60874	0.609215	0.609642	0.610026	0.610376	0.610698	0.610999	0.611285	0.611565	0.611844	0.612123	0.612402
		difference	0.0136673	0.0135905	0.0135138	0.013437	0.0133602	0.0132835	0.0132067	0.0131299	0.0130532	0.0129764	0.0128996	0.0128262	0.0127728	0.0127595	0.0128063	0.0129333	0.0131604	0.0135078	0.0139955	0.0146435	0.0154719	0.0165006	0.0177498	0.0192395	0.0209897	0.0230204	0.0253442	0.0279436	0.0307935	0.0338688	0.0371445	0.0405955	0.0441969	0.0479235	0.0517503	0.0556522	0.0596043	0.0635814	0.0675627	0.0715439	0.0755252
		p-value	0.468271	0.44733	0.425243	0.402082	0.377985	0.353186	0.328033	0.303015	0.278773	0.256095	0.235885	0.218978	0.205633	0.195684	0.18854	0.183187	0.178276	0.172324	0.163951	0.152108	0.136273	0.116591	0.0939635	0.070059	0.0471582	0.0277184	0.0136639	0.00547885	0.00176074	0.000462182	0.000106982	2.52065e-05	7.25145e-06	2.97159e-06	1.85023e-06	1.68861e-06	2.04896e-06	2.96238e-06	4.6638e-06	7.53697e-06	1.20881e-05
	AxD	carrier	1.0896	1.08921	1.08881	1.08842	1.08803	1.08764	1.08724	1.08685	1.08646	1.08607	1.08567	1.08528	1.0849	1.08454	1.0842	1.08391	1.08366	1.08346	1.08334	1.08329	1.08332	1.08345	1.08368	1.08402	1.08449	1.08509	1.08582	1.08669	1.08767	1.08876	1.08995	1.09121	1.09255	1.09395	1.09539	1.09687	1.09837	1.09989	1.1014	1.10292	1.10444
		non-carrier	1.06693	1.06671	1.06648	1.06625	1.06602	1.0658	1.06557	1.06534	1.06511	1.06488	1.06466	1.06443	1.0642	1.06398	1.06376	1.06354	1.06334	1.06314	1.06295	1.06277	1.0626	1.06244	1.0623	1.06218	1.06207	1.06198	1.06191	1.06186	1.06183	1.06181	1.0618	1.0618	1.06182	1.06184	1.06187	1.06191	1.06194	1.06198	1.06202	1.06206	1.0621
		difference	0.0226639	0.0224993	0.0223346	0.0221699	0.0220053	0.0218406	0.0216759	0.0215112	0.0213466	0.0211819	0.0210172	0.0208539	0.0206987	0.0205597	0.020445	0.0203627	0.020321	0.0203278	0.0203914	0.0205199	0.0207212	0.0210036	0.0213751	0.0218439	0.022418	0.0231056	0.0239117	0.0248293	0.0258481	0.0269581	0.0281491	0.0294111	0.0307338	0.0321072	0.033521	0.0349653	0.0364299	0.0379045	0.0393809	0.0408572	0.0423336
		p-value	0.028046	0.021182	0.0155426	0.0110885	0.00772039	0.00528928	0.00361746	0.0025243	0.00185011	0.00147234	0.00131255	0.00133609	0.00154316	0.00196569	0.00265385	0.00364854	0.00494354	0.00645146	0.00799326	0.00932246	0.0101793	0.0103585	0.00977071	0.00848051	0.00670707	0.00477641	0.00303862	0.00175143	0.000948636	0.000514361	0.000304678	0.000215828	0.000193998	0.00022192	0.000307557	0.00047973	0.000785678	0.0012846	0.00203601	0.00309021	0.0044807
Sag. Strat.	FA	carrier	0.492951	0.491462	0.489973	0.488483	0.486994	0.485505	0.484015	0.482526	0.481037	0.479548	0.478058	0.476569	0.475079	0.473588	0.472097	0.470603	0.469108	0.46761	0.466109	0.464605	0.463097	0.461585	0.460069	0.458548	0.457021	0.455489	0.453951	0.452407	0.450858	0.449305	0.447747	0.446186	0.444622	0.443055	0.441486	0.439916	0.438344	0.436772	0.4352	0.433628	0.432057
		non-carrier	0.483388	0.482888	0.482388	0.481888	0.481388	0.480888	0.480388	0.479888	0.479388	0.478888	0.478388	0.477888	0.477385	0.476877	0.476362	0.475837	0.475301	0.474749	0.474181	0.473593	0.472983	0.472349	0.471688	0.470998	0.470277	0.469521	0.46873	0.467906	0.467051	0.466169	0.465262	0.464334	0.463388	0.462427	0.461454	0.460471	0.459483	0.458491	0.457499	0.456507	0.455515
		difference	0.0095634	0.00857408	0.00758476	0.00659544	0.00560613	0.00461681	0.00362749	0.00263817	0.00164886	0.000659539	-0.000329779	-0.00131876	-0.00230572	-0.00328863	-0.00426548	-0.00523424	-0.0061929	-0.00713942	-0.00807178	-0.00898798	-0.00988597	-0.0107637	-0.0116193	-0.0124506	-0.0132555	-0.0140322	-0.0147793	-0.0154986	-0.0161927	-0.016864	-0.017515	-0.0181484	-0.0187666	-0.0193722	-0.0199677	-0.0205556	-0.0211384	-0.0217187	-0.0222986	-0.0228785	-0.0234584
		p-value	0.320553	0.348437	0.382511	0.424283	0.475491	0.53798	0.613411	0.702768	0.805691	0.919835	0.959343	0.838051	0.722806	0.618603	0.527959	0.451067	0.386571	0.332417	0.286457	0.246777	0.211819	0.180404	0.151702	0.125208	0.100708	0.0782652	0.0582311	0.0412504	0.0277992	0.0179557	0.0113554	0.00731709	0.00508248	0.00403593	0.00380444	0.00425116	0.0054215	0.00747136	0.010585	0.0149215	0.020565
	MD	carrier	2.43976	2.44783	2.4559	2.46396	2.47203	2.4801	2.48816	2.49623	2.5043	2.51236	2.52043	2.52851	2.53666	2.54496	2.55348	2.56229	2.57147	2.58109	2.59122	2.60195	2.61333	2.62544	2.63836	2.65217	2.66692	2.68271	2.69957	2.71743	2.73622	2.75583	2.77617	2.79716	2.8187	2.84069	2.86305	2.88569	2.90851	2.93143	2.95435	2.97728	3.00021
		non-carrier	2.40355	2.40736	2.41117	2.41498	2.41879	2.4226	2.42641	2.43022	2.43403	2.43783	2.44164	2.44546	2.44931	2.45323	2.45725	2.4614	2.46572	2.47025	2.47502	2.48005	2.48539	2.49107	2.49713	2.50359	2.51049	2.51786	2.52573	2.53407	2.54283	2.55197	2.56145	2.57123	2.58126	2.59151	2.60192	2.61246	2.62309	2.63375	2.64443	2.6551	2.66578
		difference	0.0362169	0.0404737	0.0447305	0.0489872	0.053244	0.0575008	0.0617576	0.0660143	0.0702711	0.0745279	0.0787847	0.083048	0.0873509	0.0917327	0.096233	0.100891	0.105747	0.11084	0.116209	0.121894	0.127934	0.134369	0.141239	0.148582	0.156439	0.164849	0.173836	0.183366	0.19339	0.203858	0.214721	0.22593	0.237434	0.249186	0.261135	0.273232	0.285427	0.297673	0.309926	0.322179	0.334432
		p-value	0.503617	0.437996	0.376073	0.319707	0.270327	0.228719	0.194963	0.168546	0.14857	0.133985	0.123756	0.116887	0.112228	0.108732	0.105536	0.101948	0.0974369	0.0916322	0.0843242	0.075473	0.0652217	0.053914	0.0421047	0.0305443	0.0201087	0.0116368	0.00569246	0.0022816	0.000739829	0.000200903	5.17366e-05	1.59435e-05	7.72449e-06	6.90185e-06	1.07693e-05	2.38832e-05	6.04969e-05	0.00015072	0.000343258	0.000700863	0.00128877
	RD	carrier	0.578278	0.581217	0.584157	0.587097	0.590037	0.592976	0.595916	0.598856	0.601796	0.604736	0.607675	0.610619	0.613584	0.616593	0.619668	0.622831	0.626103	0.629507	0.633065	0.636797	0.640727	0.644877	0.649267	0.653921	0.65886	0.664105	0.669672	0.675539	0.681681	0.68807	0.694678	0.701477	0.708441	0.715542	0.722753	0.730046	0.737394	0.744769	0.752149	0.759529	0.766908
		non-carrier	0.575802	0.577185	0.578568	0.579951	0.581335	0.582718	0.584101	0.585484	0.586867	0.58825	0.589633	0.591018	0.592412	0.593826	0.595268	0.59675	0.59828	0.599868	0.601523	0.603257	0.605077	0.606994	0.609018	0.611157	0.613423	0.615824	0.618367	0.621043	0.623839	0.626745	0.629748	0.632835	0.635995	0.639215	0.642484	0.645789	0.649118	0.652459	0.655802	0.659146	0.662489
		difference	0.00247523	0.00403195	0.00558867	0.00714539	0.0087021	0.0102588	0.0118155	0.0133723	0.014929	0.0164857	0.0180424	0.0196012	0.0211722	0.0227677	0.0243999	0.0260811	0.0278236	0.0296395	0.0315411	0.0335407	0.0356505	0.0378828	0.0402497	0.0427636	0.0454367	0.0482813	0.0513049	0.0544969	0.0578419	0.0613248	0.0649301	0.0686425	0.0724468	0.0763276	0.0802696	0.0842576	0.0882761	0.09231	0.0963464	0.100383	0.104419
		p-value	0.897036	0.826556	0.753198	0.678877	0.605899	0.536676	0.473355	0.417475	0.3698	0.330328	0.298477	0.273206	0.252909	0.235971	0.220995	0.206839	0.192615	0.177674	0.161586	0.144134	0.125324	0.105404	0.084894	0.0646056	0.0456204	0.0291683	0.0163925	0.0079097	0.00324278	0.00115421	0.000387094	0.000143152	7.10285e-05	5.4367e-05	6.43277e-05	0.000104397	0.000198771	0.000392019	0.00074472	0.00132386	0.00218948
	AxD	carrier	1.28566	1.28764	1.28962	1.29159	1.29357	1.29554	1.29752	1.2995	1.30147	1.30345	1.30542	1.3074	1.30942	1.31149	1.31365	1.31593	1.31836	1.32098	1.3238	1.32687	1.33021	1.33385	1.33782	1.34215	1.34687	1.35202	1.35761	1.36361	1.36999	1.3767	1.38372	1.391	1.39851	1.40621	1.41406	1.42202	1.43005	1.43813	1.44621	1.45429	1.46237
		non-carrier	1.2528	1.25379	1.25478	1.25577	1.25677	1.25776	1.25875	1.25974	1.26074	1.26173	1.26272	1.26372	1.26473	1.26577	1.26685	1.26799	1.26921	1.27051	1.27192	1.27345	1.27511	1.27692	1.27889	1.28103	1.28337	1.28592	1.28868	1.29164	1.29479	1.29811	1.30157	1.30516	1.30886	1.31266	1.31653	1.32045	1.32441	1.32839	1.33237	1.33636	1.34034
		difference	0.0328677	0.0338511	0.0348345	0.0358179	0.0368012	0.0377846	0.038768	0.0397513	0.0407347	0.0417181	0.0427015	0.0436874	0.0446887	0.0457208	0.046799	0.0479387	0.0491553	0.0504642	0.0518807	0.0534203	0.0550982	0.05693	0.0589309	0.0611163	0.0635017	0.0661023	0.0689279	0.0719649	0.0751941	0.0785964	0.0821524	0.085843	0.0896489	0.0935509	0.0975299	0.101566	0.105641	0.109736	0.113833	0.117931	0.122028
		p-value	0.0824039	0.0621459	0.0463256	0.0345028	0.0260436	0.0202512	0.0164819	0.0142159	0.0130787	0.0128284	0.013327	0.0144886	0.0161743	0.018194	0.0203067	0.0222293	0.0236647	0.0243414	0.0240536	0.0226979	0.0203026	0.0170443	0.0132478	0.00935399	0.0058452	0.003122	0.00137104	0.000485891	0.000141693	3.738e-05	1.09384e-05	4.70617e-06	3.72312e-06	5.51619e-06	1.27345e-05	3.5797e-05	0.000101402	0.000261462	0.000592291	0.00118225	0.00211295
PTR	FA	carrier	0.510614	0.509156	0.507699	0.506241	0.504783	0.503326	0.501868	0.500411	0.498953	0.497496	0.496038	0.49458	0.493115	0.49164	0.490148	0.488633	0.48709	0.485513	0.483896	0.482235	0.480523	0.478754	0.476924	0.475026	0.473054	0.471004	0.468871	0.46666	0.464379	0.462035	0.459634	0.457184	0.454692	0.452165	0.449609	0.447032	0.444441	0.441843	0.439244	0.436645	0.434046
		non-carrier	0.515104	0.513944	0.512784	0.511624	0.510464	0.509304	0.508144	0.506984	0.505825	0.504665	0.503505	0.502345	0.501188	0.500034	0.498886	0.497746	0.496616	0.495497	0.494392	0.493303	0.492231	0.491179	0.490148	0.489141	0.48816	0.487205	0.486279	0.48538	0.484506	0.483653	0.48282	0.482004	0.481203	0.480414	0.479634	0.478862	0.478095	0.477331	0.476566	0.475802	0.475038
		difference	-0.00449016	-0.00478781	-0.00508546	-0.00538311	-0.00568076	-0.00597841	-0.00627606	-0.00657371	-0.00687136	-0.00716901	-0.00746666	-0.00776558	-0.00807209	-0.00839378	-0.00873824	-0.00911307	-0.00952586	-0.00998419	-0.0104957	-0.0110679	-0.0117084	-0.0124248	-0.0132248	-0.0141158	-0.0151055	-0.0162015	-0.0174086	-0.01872	-0.0201263	-0.021618	-0.0231856	-0.0248196	-0.0265106	-0.028249	-0.0300254	-0.0318303	-0.0336541	-0.0354874	-0.0373223	-0.0391572	-0.0409921
		p-value	0.564983	0.516401	0.465793	0.413964	0.362047	0.311488	0.263935	0.221035	0.18416	0.15415	0.131195	0.114808	0.103766	0.0966272	0.091996	0.0886134	0.0854154	0.0815728	0.0765219	0.0699838	0.0619695	0.0527676	0.0429052	0.0330746	0.0240137	0.0163523	0.010485	0.00648328	0.00401735	0.0026128	0.00186335	0.00149984	0.00137159	0.00140507	0.00157005	0.00185777	0.00226763	0.00279898	0.00344726	0.0042058	0.00506575
	MD	carrier	2.38854	2.39432	2.4001	2.40588	2.41166	2.41743	2.42321	2.42899	2.43477	2.44055	2.44633	2.45212	2.45801	2.4641	2.47048	2.47726	2.48453	2.49238	2.50092	2.51025	2.52045	2.53164	2.54391	2.55735	2.57207	2.58816	2.60569	2.62456	2.64466	2.66587	2.68805	2.71109	2.73487	2.75926	2.78414	2.80939	2.83489	2.8605	2.88614	2.91178	2.93742
		non-carrier	2.2724	2.27616	2.27992	2.28368	2.28744	2.2912	2.29496	2.29872	2.30248	2.30624	2.31	2.31377	2.31758	2.32148	2.3255	2.3297	2.3341	2.33877	2.34373	2.34903	2.35471	2.36083	2.36741	2.3745	2.38214	2.39038	2.39925	2.4087	2.41868	2.42915	2.44004	2.4513	2.46288	2.47473	2.48679	2.49901	2.51134	2.52372	2.53611	2.5485	2.56088
		difference	0.116146	0.118164	0.120181	0.122199	0.124216	0.126234	0.128251	0.130269	0.132286	0.134304	0.136321	0.138348	0.14043	0.142623	0.144982	0.147564	0.150422	0.153614	0.157193	0.161217	0.165739	0.170816	0.176503	0.182855	0.189929	0.197779	0.206439	0.215863	0.22598	0.23672	0.248016	0.259796	0.271992	0.284535	0.297356	0.310384	0.323551	0.336787	0.350035	0.363283	0.376531
		p-value	0.00527479	0.00285461	0.00149171	0.000772426	0.000411494	0.000236216	0.000153256	0.000116799	0.000106618	0.000116082	0.00014702	0.000207884	0.000309978	0.000463136	0.000668304	0.000909729	0.00115219	0.0013469	0.00144554	0.00141725	0.0012617	0.00101187	0.000724086	0.00045783	0.0002543	0.000124931	5.64527e-05	2.59501e-05	1.3972e-05	1.01057e-05	1.0575e-05	1.56435e-05	2.95999e-05	6.33646e-05	0.000138674	0.000290965	0.000567113	0.00101668	0.0016808	0.00258761	0.00374995
	RD	carrier	0.553774	0.556059	0.558345	0.560631	0.562917	0.565202	0.567488	0.569774	0.572059	0.574345	0.576631	0.578922	0.581246	0.583634	0.586121	0.588737	0.591517	0.594491	0.597693	0.601156	0.604911	0.608992	0.613431	0.61826	0.623512	0.62922	0.635403	0.642034	0.649072	0.656476	0.664205	0.672219	0.680476	0.688938	0.697562	0.706307	0.715135	0.724003	0.732877	0.741752	0.750627
		non-carrier	0.52127	0.522826	0.524383	0.525939	0.527496	0.529052	0.530609	0.532166	0.533722	0.535279	0.536835	0.538394	0.539964	0.541558	0.543186	0.544861	0.546595	0.548399	0.550284	0.552263	0.554347	0.556548	0.558877	0.561347	0.563968	0.566752	0.569708	0.572824	0.576086	0.579479	0.582989	0.586601	0.590301	0.594074	0.597905	0.60178	0.605684	0.609603	0.613524	0.617446	0.621367
		difference	0.0325041	0.0332332	0.0339624	0.0346915	0.0354207	0.0361499	0.036879	0.0376082	0.0383373	0.0390665	0.0397956	0.0405283	0.0412818	0.042077	0.0429348	0.043876	0.0449216	0.0460923	0.047409	0.0488927	0.050564	0.052444	0.0545535	0.0569133	0.0595443	0.0624673	0.0656954	0.0692104	0.0729861	0.0769965	0.0812155	0.0856171	0.0901751	0.0948635	0.0996562	0.104527	0.10945	0.114399	0.119353	0.124306	0.12926
		p-value	0.0235952	0.014631	0.00867046	0.00497314	0.00282414	0.00164156	0.00101761	0.000701526	0.000555763	0.00051362	0.000550404	0.000665833	0.000866032	0.00115304	0.00151185	0.00190071	0.00225233	0.00248849	0.00254379	0.00238938	0.00204681	0.00158487	0.00109832	0.000675212	0.000367199	0.00017896	8.2066e-05	3.94929e-05	2.29132e-05	1.80153e-05	2.00298e-05	3.00415e-05	5.48348e-05	0.000109265	0.000218862	0.000419483	0.000751954	0.00125291	0.00194672	0.0028453	0.00394856
	AxD	carrier	1.28	1.28088	1.28176	1.28265	1.28353	1.28441	1.28529	1.28617	1.28705	1.28793	1.28882	1.2897	1.29063	1.29164	1.29276	1.29405	1.29553	1.29724	1.29923	1.30154	1.30421	1.30726	1.31076	1.31472	1.3192	1.32423	1.32984	1.33599	1.34263	1.34972	1.3572	1.36503	1.37315	1.38152	1.39009	1.3988	1.40761	1.41648	1.42535	1.43422	1.44309
		non-carrier	1.23335	1.23362	1.23388	1.23414	1.23441	1.23467	1.23494	1.2352	1.23546	1.23573	1.23599	1.23626	1.23655	1.23689	1.23729	1.2378	1.23842	1.23918	1.2401	1.24121	1.24254	1.24409	1.24591	1.24801	1.25041	1.25315	1.25622	1.25962	1.26331	1.26727	1.27146	1.27585	1.28042	1.28514	1.28998	1.2949	1.29989	1.3049	1.30991	1.31493	1.31995
		difference	0.046648	0.0472659	0.0478839	0.0485018	0.0491197	0.0497377	0.0503556	0.0509735	0.0515915	0.0522094	0.0528273	0.0534479	0.0540845	0.054753	0.0554695	0.0562499	0.0571102	0.0580664	0.0591344	0.0603303	0.06167	0.0631695	0.0648448	0.0667118	0.0687866	0.0710851	0.0736174	0.0763693	0.079321	0.0824525	0.0857438	0.0891749	0.0927259	0.0963767	0.100107	0.103898	0.107729	0.111579	0.115433	0.119287	0.123141
		p-value	0.00176448	0.000886896	0.000443479	0.000230398	0.000131169	8.6372e-05	6.85822e-05	6.68397e-05	7.91026e-05	0.00010986	0.000170918	0.00028323	0.000473633	0.000767231	0.00117427	0.00167634	0.00222013	0.00272383	0.00309524	0.00325608	0.00316481	0.00283109	0.00231663	0.00172035	0.0011499	0.00068847	0.000372965	0.000191879	0.000101863	6.20821e-05	4.80644e-05	4.99129e-05	6.83888e-05	0.000114805	0.0002149	0.000413521	0.000774621	0.00137216	0.00227456	0.00353487	0.00518396
PCR	FA	carrier	0.404328	0.404173	0.404017	0.403862	0.403707	0.403552	0.403396	0.403241	0.403086	0.40293	0.402775	0.40262	0.402461	0.402298	0.402128	0.401947	0.401754	0.401546	0.40132	0.401074	0.400806	0.400513	0.400193	0.399843	0.39946	0.399042	0.398588	0.398099	0.397579	0.397031	0.396458	0.395864	0.39525	0.394621	0.393979	0.393329	0.392671	0.392011	0.39135	0.39069	0.390029
		non-carrier	0.410984	0.410325	0.409666	0.409007	0.408348	0.407688	0.407029	0.40637	0.405711	0.405051	0.404392	0.403734	0.40308	0.402436	0.401807	0.401197	0.400612	0.400056	0.399534	0.39905	0.398611	0.39822	0.397882	0.397603	0.397388	0.39724	0.397163	0.397154	0.397205	0.397311	0.397465	0.397662	0.397896	0.39816	0.398448	0.398755	0.399073	0.399398	0.399724	0.40005	0.400375
		difference	-0.00665653	-0.00615258	-0.00564863	-0.00514467	-0.00464072	-0.00413677	-0.00363282	-0.00312886	-0.00262491	-0.00212096	-0.001617	-0.00111428	-0.000618913	-0.000138269	0.000320294	0.000749415	0.00114173	0.00148989	0.00178652	0.00202427	0.00219577	0.00229367	0.0023106	0.00223921	0.00207213	0.001802	0.00142423	0.000945243	0.000374255	-0.000279539	-0.00100694	-0.00179874	-0.00264575	-0.00353876	-0.00446857	-0.00542599	-0.0064018	-0.00738682	-0.00837337	-0.00935992	-0.0103465
		p-value	0.377738	0.391406	0.408152	0.428705	0.453925	0.484791	0.522328	0.567477	0.620885	0.682624	0.75192	0.82683	0.903777	0.978741	0.951752	0.890121	0.837647	0.794704	0.761103	0.73642	0.720243	0.712335	0.712758	0.721971	0.74094	0.771266	0.815024	0.873706	0.948465	0.960442	0.854803	0.739536	0.622772	0.514045	0.421106	0.347525	0.292658	0.253394	0.225942	0.206828	0.193478
	MD	carrier	2.28119	2.28615	2.2911	2.29605	2.301	2.30595	2.31091	2.31586	2.32081	2.32576	2.33071	2.33567	2.34067	2.34575	2.35096	2.35632	2.36189	2.36771	2.37381	2.38023	2.38702	2.39422	2.40187	2.41	2.41867	2.42791	2.43774	2.44813	2.45903	2.47039	2.48216	2.49428	2.50671	2.51939	2.53228	2.54532	2.55846	2.57165	2.58485	2.59805	2.61125
		non-carrier	2.23945	2.24264	2.24582	2.249	2.25218	2.25537	2.25855	2.26173	2.26492	2.2681	2.27128	2.27447	2.27766	2.28087	2.2841	2.28736	2.29065	2.29399	2.29739	2.30084	2.30436	2.30796	2.31164	2.31541	2.31927	2.32324	2.32732	2.33151	2.33578	2.34015	2.34458	2.34908	2.35364	2.35824	2.36289	2.36756	2.37224	2.37694	2.38164	2.38634	2.39104
		difference	0.0417426	0.0435113	0.0452799	0.0470486	0.0488173	0.050586	0.0523546	0.0541233	0.055892	0.0576607	0.0594294	0.0612036	0.0630111	0.064885	0.0668587	0.0689654	0.0712384	0.0737108	0.0764159	0.0793871	0.0826574	0.0862603	0.0902288	0.0945964	0.0993962	0.104661	0.110413	0.116622	0.123246	0.130244	0.137575	0.145196	0.153067	0.161146	0.169391	0.177761	0.186214	0.194708	0.20321	0.211711	0.220212
		p-value	0.258089	0.216671	0.178243	0.143663	0.113601	0.0884384	0.0682009	0.0525749	0.0409889	0.0327421	0.0271336	0.0235266	0.0213131	0.0199962	0.0191793	0.0185356	0.0177952	0.0167517	0.0152782	0.0133448	0.0110281	0.0085039	0.00601742	0.00382749	0.00213411	0.00101362	0.000400977	0.000133912	4.00913e-05	1.21211e-05	4.38811e-06	2.25868e-06	1.82473e-06	2.27409e-06	3.9162e-06	8.09654e-06	1.78232e-05	3.85612e-05	7.85724e-05	0.000148622	0.000260903
	RD	carrier	0.585999	0.587294	0.588589	0.589884	0.59118	0.592475	0.59377	0.595065	0.596361	0.597656	0.598951	0.600248	0.601558	0.602891	0.60426	0.605677	0.607155	0.608704	0.610338	0.612067	0.613905	0.615862	0.617952	0.620186	0.622576	0.625134	0.627867	0.630766	0.633815	0.636999	0.640303	0.643712	0.647211	0.650785	0.654419	0.658099	0.661808	0.665532	0.669259	0.672986	0.676713
		non-carrier	0.572306	0.573496	0.574686	0.575876	0.577065	0.578255	0.579445	0.580635	0.581825	0.583014	0.584204	0.585394	0.586582	0.587769	0.588952	0.590132	0.591306	0.592474	0.593635	0.594788	0.595931	0.597064	0.598186	0.599296	0.600392	0.601474	0.602541	0.603594	0.604634	0.605663	0.606681	0.60769	0.608692	0.609687	0.610677	0.611663	0.612647	0.613629	0.614611	0.615593	0.616575
		difference	0.0136924	0.0137978	0.0139033	0.0140087	0.0141141	0.0142196	0.014325	0.0144305	0.0145359	0.0146414	0.0147468	0.0148545	0.0149751	0.0151218	0.0153076	0.0155456	0.0158487	0.01623	0.0167026	0.0172794	0.0179735	0.0187979	0.0197657	0.0208899	0.0221835	0.0236596	0.0253263	0.0271722	0.029181	0.0313365	0.0336222	0.036022	0.0385196	0.0410986	0.0437428	0.0464358	0.0491615	0.0519034	0.054648	0.0573927	0.0601373
		p-value	0.272795	0.245836	0.219638	0.194709	0.171575	0.150744	0.132656	0.11764	0.105891	0.0974742	0.0923527	0.0903488	0.0909024	0.093267	0.096586	0.0999266	0.102347	0.10298	0.101127	0.0963269	0.0884284	0.0776405	0.0645729	0.050238	0.0359752	0.0232413	0.013287	0.00671218	0.0030636	0.00133618	0.000610873	0.000326498	0.000222101	0.000197243	0.000220507	0.000289183	0.000413736	0.000610332	0.00089546	0.00128307	0.0017825
	AxD	carrier	1.11114	1.11352	1.11589	1.11826	1.12064	1.12301	1.12539	1.12776	1.13014	1.13251	1.13489	1.13727	1.13966	1.14208	1.14455	1.14709	1.1497	1.1524	1.15521	1.15815	1.16123	1.16446	1.16786	1.17145	1.17524	1.17925	1.18349	1.18794	1.19258	1.1974	1.20238	1.20749	1.21272	1.21804	1.22344	1.22891	1.23441	1.23992	1.24545	1.25097	1.25649
		non-carrier	1.09945	1.10012	1.10079	1.10146	1.10213	1.1028	1.10348	1.10415	1.10482	1.10549	1.10616	1.10683	1.10752	1.10822	1.10896	1.10974	1.11058	1.11148	1.11245	1.11351	1.11467	1.11594	1.11732	1.11884	1.12049	1.1223	1.12426	1.12637	1.12862	1.13099	1.13346	1.13603	1.13868	1.1414	1.14417	1.14699	1.14983	1.15268	1.15554	1.15839	1.16125
		difference	0.0116921	0.0133956	0.0150992	0.0168028	0.0185064	0.0202099	0.0219135	0.0236171	0.0253207	0.0270242	0.0287278	0.0304322	0.0321413	0.0338599	0.0355929	0.0373448	0.0391205	0.0409247	0.0427622	0.0446378	0.0465562	0.0485221	0.0505403	0.0526156	0.0547527	0.0569564	0.0592296	0.0615683	0.0639663	0.0664179	0.068917	0.0714577	0.0740341	0.0766402	0.0792701	0.0819179	0.0845775	0.087243	0.0899096	0.0925761	0.0952427
		p-value	0.413718	0.327844	0.249791	0.182318	0.127222	0.0849491	0.0545474	0.0340195	0.02092	0.0129293	0.00820025	0.00543662	0.00379978	0.00279468	0.00214154	0.00168376	0.00133408	0.00104532	0.000794854	0.00057544	0.000388763	0.000239746	0.000131587	6.24137e-05	2.47421e-05	7.91938e-06	2.00632e-06	4.17544e-07	7.96154e-08	1.69139e-08	5.20606e-09	2.96982e-09	3.51891e-09	8.02516e-09	2.84375e-08	1.22862e-07	5.35296e-07	2.09879e-06	7.046e-06	2.015e-05	4.97433e-05
SCR	FA	carrier	0.422447	0.422244	0.422042	0.421839	0.421637	0.421434	0.421232	0.421029	0.420827	0.420624	0.420421	0.420218	0.420011	0.419797	0.41957	0.419329	0.419068	0.418783	0.418472	0.41813	0.417754	0.417338	0.416881	0.416377	0.415823	0.415215	0.41455	0.413833	0.413067	0.412258	0.41141	0.410529	0.409619	0.408684	0.40773	0.406762	0.405785	0.404802	0.403819	0.402835	0.401852
		non-carrier	0.418323	0.417873	0.417423	0.416973	0.416523	0.416073	0.415623	0.415173	0.414723	0.414273	0.413823	0.413373	0.412926	0.412486	0.412055	0.411636	0.411232	0.410847	0.410483	0.410144	0.409832	0.409551	0.409304	0.409093	0.408922	0.408794	0.40871	0.408669	0.408666	0.408698	0.40876	0.408849	0.408961	0.409092	0.409238	0.409396	0.409561	0.40973	0.4099	0.41007	0.41024
		difference	0.00412372	0.00437125	0.00461878	0.0048663	0.00511383	0.00536136	0.00560888	0.00585641	0.00610394	0.00635147	0.00659899	0.00684537	0.00708482	0.00731044	0.00751531	0.00769251	0.00783512	0.00793623	0.00798891	0.00798625	0.00792134	0.00778725	0.00757707	0.00728387	0.00690075	0.00642078	0.00583965	0.0051634	0.00440068	0.00356013	0.00265041	0.00168017	0.000658037	-0.000407326	-0.00150728	-0.00263317	-0.00377635	-0.00492819	-0.00608146	-0.00723473	-0.00838801
		p-value	0.633589	0.595695	0.556101	0.515248	0.473772	0.432507	0.392459	0.354732	0.320417	0.290456	0.265516	0.245971	0.231963	0.22321	0.21912	0.218975	0.222074	0.227811	0.235722	0.245503	0.257024	0.270334	0.285698	0.303641	0.325051	0.351339	0.384635	0.427725	0.484216	0.558364	0.654072	0.772653	0.909874	0.945217	0.806976	0.686952	0.590085	0.515489	0.459314	0.417061	0.384992
	MD	carrier	2.09784	2.10152	2.10521	2.1089	2.11258	2.11627	2.11995	2.12364	2.12733	2.13101	2.1347	2.13839	2.14212	2.14593	2.14984	2.1539	2.15815	2.16262	2.16734	2.17236	2.17771	2.18344	2.18956	2.19613	2.20318	2.21075	2.21885	2.22746	2.23654	2.24603	2.25588	2.26606	2.27652	2.28721	2.29808	2.30909	2.32019	2.33134	2.34249	2.35365	2.3648
		non-carrier	2.08144	2.08461	2.08778	2.09095	2.09411	2.09728	2.10045	2.10362	2.10679	2.10995	2.11312	2.11629	2.11946	2.12262	2.12578	2.12893	2.13208	2.13521	2.13834	2.14145	2.14455	2.14763	2.1507	2.15375	2.15678	2.15978	2.16277	2.16573	2.16867	2.1716	2.17451	2.17741	2.1803	2.18317	2.18604	2.18891	2.19176	2.19462	2.19748	2.20034	2.20319
		difference	0.0163946	0.0169129	0.0174313	0.0179497	0.0184681	0.0189864	0.0195048	0.0200232	0.0205415	0.0210599	0.0215783	0.0221031	0.0226663	0.0233063	0.0240616	0.0249706	0.0260717	0.0274033	0.0290038	0.0309117	0.0331654	0.0358032	0.0388637	0.0423853	0.0464063	0.0509651	0.0560859	0.0617349	0.0678642	0.0744257	0.0813715	0.0886533	0.0962234	0.104034	0.112036	0.120182	0.128425	0.136715	0.145013	0.153312	0.16161
		p-value	0.481622	0.447028	0.413157	0.380941	0.351373	0.325401	0.303811	0.287129	0.275568	0.26903	0.267157	0.269217	0.27359	0.278427	0.281989	0.282759	0.279509	0.271327	0.257626	0.238173	0.213134	0.183172	0.149573	0.114349	0.0802252	0.050316	0.0274047	0.012766	0.00513429	0.00187811	0.000694811	0.000299201	0.000169057	0.000131087	0.000134308	0.000167224	0.000232003	0.000335587	0.000485428	0.000688	0.000947598
	RD	carrier	0.530247	0.531213	0.532179	0.533145	0.534112	0.535078	0.536044	0.53701	0.537977	0.538943	0.539909	0.540877	0.541857	0.542858	0.543894	0.544974	0.546111	0.547315	0.548598	0.54997	0.551444	0.553029	0.554739	0.556583	0.558573	0.560721	0.563033	0.565499	0.568106	0.570839	0.573684	0.576628	0.579656	0.582754	0.585908	0.589104	0.592329	0.595567	0.598808	0.602049	0.60529
		non-carrier	0.528254	0.529296	0.530338	0.531381	0.532423	0.533465	0.534508	0.53555	0.536592	0.537635	0.538677	0.539719	0.540758	0.541793	0.54282	0.543836	0.544841	0.54583	0.546802	0.547753	0.548682	0.549586	0.550463	0.551309	0.552122	0.552901	0.553643	0.55435	0.555026	0.555674	0.556297	0.556897	0.557479	0.558045	0.558599	0.559143	0.559681	0.560216	0.560751	0.561285	0.561819
		difference	0.00199313	0.00191702	0.00184092	0.00176482	0.00168872	0.00161262	0.00153652	0.00146041	0.00138431	0.00130821	0.00123211	0.0011583	0.00109823	0.00106564	0.00107427	0.00113788	0.00127018	0.00148494	0.00179588	0.00221675	0.0027613	0.00344325	0.00427636	0.00527437	0.00645101	0.00782002	0.00939	0.0111489	0.0130796	0.0151649	0.0173876	0.0197305	0.0221765	0.0247084	0.0273089	0.029961	0.0326475	0.0353511	0.0380576	0.0407641	0.0434706
		p-value	0.836647	0.83476	0.833285	0.832409	0.832356	0.833376	0.835723	0.839619	0.845202	0.852483	0.861321	0.87117	0.880355	0.887059	0.889731	0.887121	0.878231	0.862206	0.838236	0.805475	0.763002	0.709842	0.645085	0.568166	0.479415	0.380979	0.278455	0.182378	0.104244	0.0511162	0.0217715	0.00859206	0.00353747	0.00173292	0.00109528	0.000893628	0.000889103	0.00100323	0.00120835	0.00149345	0.00185207
	AxD	carrier	1.03621	1.03795	1.03969	1.04143	1.04317	1.04491	1.04665	1.04838	1.05012	1.05186	1.0536	1.05534	1.0571	1.05889	1.06072	1.06261	1.06458	1.06664	1.06881	1.07109	1.07352	1.07609	1.07883	1.08176	1.08488	1.08821	1.09176	1.09552	1.09947	1.10359	1.10787	1.11227	1.11679	1.1214	1.12609	1.13084	1.13562	1.14042	1.14523	1.15004	1.15484
		non-carrier	1.02383	1.02493	1.02602	1.02712	1.02821	1.02931	1.03041	1.0315	1.0326	1.03369	1.03479	1.03588	1.03698	1.03809	1.0392	1.04033	1.04148	1.04264	1.04383	1.04505	1.04629	1.04757	1.04888	1.05024	1.05163	1.05308	1.05457	1.05611	1.05769	1.0593	1.06095	1.06263	1.06433	1.06606	1.0678	1.06955	1.07131	1.07308	1.07484	1.07661	1.07837
		difference	0.0123761	0.01302	0.013664	0.0143079	0.0149518	0.0155958	0.0162397	0.0168837	0.0175276	0.0181716	0.0188155	0.0194614	0.0201192	0.0208006	0.0215175	0.0222817	0.0231051	0.0239995	0.0249767	0.0260485	0.0272269	0.0285235	0.0299503	0.0315191	0.0332417	0.03513	0.0371912	0.0394152	0.0417871	0.044292	0.0469153	0.0496421	0.0524577	0.0553472	0.0582958	0.0612889	0.0643115	0.0673489	0.0703887	0.0734286	0.0764684
		p-value	0.254676	0.21128	0.172101	0.137898	0.1091	0.0857461	0.0675037	0.0537651	0.0437829	0.0368021	0.0321542	0.0292695	0.0275841	0.0266085	0.0259279	0.0251889	0.0241046	0.0224748	0.0202093	0.0173457	0.014052	0.0106065	0.00734684	0.0045903	0.00254221	0.00123276	0.000527873	0.00021177	8.88664e-05	4.4957e-05	3.1034e-05	3.06776e-05	4.15149e-05	6.9362e-05	0.000128205	0.00024108	0.000438362	0.000752078	0.0012087	0.00182683	0.00261554
ACR	FA	carrier	0.373401	0.371718	0.370035	0.368351	0.366668	0.364985	0.363301	0.361618	0.359934	0.358251	0.356568	0.354883	0.353188	0.351472	0.349727	0.347942	0.346107	0.344211	0.342246	0.3402	0.338064	0.335827	0.333481	0.331014	0.328417	0.32568	0.322796	0.319774	0.316627	0.313367	0.310007	0.30656	0.303037	0.299451	0.295816	0.292143	0.288444	0.284734	0.281021	0.277308	0.273595
		non-carrier	0.367757	0.366799	0.365841	0.364883	0.363926	0.362968	0.36201	0.361052	0.360094	0.359136	0.358178	0.35722	0.356262	0.355303	0.354343	0.353382	0.35242	0.351456	0.350489	0.349521	0.34855	0.347576	0.346599	0.345618	0.344634	0.343645	0.342652	0.341655	0.340655	0.339651	0.338644	0.337635	0.336624	0.335611	0.334596	0.33358	0.332564	0.331547	0.33053	0.329513	0.328496
		difference	0.00564417	0.00491873	0.0041933	0.00346787	0.00274243	0.002017	0.00129157	0.000566134	-0.000159299	-0.000884733	-0.00161017	-0.00233722	-0.00307401	-0.00383025	-0.00461569	-0.00544006	-0.00631307	-0.00724448	-0.00824399	-0.00932136	-0.0104863	-0.0117485	-0.0131178	-0.0146039	-0.0162164	-0.0179652	-0.0198563	-0.0218812	-0.0240278	-0.0262838	-0.0286371	-0.0310755	-0.033587	-0.0361592	-0.0387801	-0.0414375	-0.0441192	-0.0468131	-0.049509	-0.052205	-0.0549009
		p-value	0.536451	0.568247	0.60618	0.651484	0.705448	0.76923	0.843512	0.928017	0.979009	0.881054	0.783014	0.689948	0.605109	0.529814	0.463713	0.405381	0.353001	0.30487	0.259682	0.216642	0.175505	0.136572	0.100644	0.0689068	0.0426944	0.0230769	0.0103712	0.00369085	0.000990002	0.000192489	2.70519e-05	2.94938e-06	2.97594e-07	3.64757e-08	7.23237e-09	2.78227e-09	2.09441e-09	2.69801e-09	4.92417e-09	1.07968e-08	2.53535e-08
	MD	carrier	2.28889	2.29303	2.29717	2.30131	2.30544	2.30958	2.31372	2.31786	2.32199	2.32613	2.33027	2.33442	2.33866	2.34308	2.34776	2.35279	2.35827	2.36427	2.37089	2.37821	2.38633	2.39533	2.4053	2.41633	2.4285	2.44191	2.4566	2.47251	2.48952	2.50752	2.5264	2.54605	2.56636	2.58723	2.60853	2.63017	2.65203	2.67399	2.69598	2.71796	2.73995
		non-carrier	2.26144	2.26443	2.26742	2.27041	2.2734	2.27639	2.27938	2.28236	2.28535	2.28834	2.29133	2.29432	2.29734	2.30041	2.30355	2.30679	2.31016	2.31367	2.31736	2.32124	2.32535	2.3297	2.33433	2.33926	2.3445	2.3501	2.35605	2.36235	2.36896	2.37584	2.38297	2.39032	2.39786	2.40555	2.41336	2.42127	2.42924	2.43724	2.44524	2.45325	2.46125
		difference	0.0274521	0.0286006	0.0297492	0.0308978	0.0320464	0.033195	0.0343436	0.0354922	0.0366407	0.0377893	0.0389379	0.0400971	0.0413196	0.0426688	0.0442081	0.0460009	0.0481105	0.0506003	0.0535336	0.0569738	0.0609843	0.0656284	0.0709695	0.0770709	0.0839961	0.0918083	0.100547	0.110157	0.12056	0.131675	0.143423	0.155726	0.168505	0.181679	0.19517	0.208899	0.222786	0.236753	0.250732	0.264712	0.278691
		p-value	0.445903	0.401142	0.35621	0.312222	0.270482	0.232343	0.199026	0.171417	0.14994	0.134546	0.124824	0.120014	0.118702	0.11928	0.120164	0.119908	0.117322	0.11158	0.102298	0.0895926	0.0741192	0.0570713	0.0400899	0.025006	0.0133696	0.00587256	0.00204381	0.000570416	0.000139485	3.58562e-05	1.22668e-05	6.69442e-06	6.0254e-06	8.05304e-06	1.3639e-05	2.54933e-05	4.80061e-05	8.67227e-05	0.000147298	0.000234802	0.000353079
	RD	carrier	0.600814	0.602776	0.604739	0.606701	0.608663	0.610626	0.612588	0.61455	0.616512	0.618475	0.620437	0.622404	0.624402	0.62646	0.628609	0.630879	0.633301	0.635904	0.638719	0.641776	0.645106	0.648739	0.652704	0.657033	0.661756	0.666902	0.672491	0.678496	0.68488	0.691605	0.698632	0.705924	0.713443	0.721152	0.729012	0.736985	0.745034	0.753121	0.761214	0.769307	0.7774
		non-carrier	0.5948	0.596178	0.597557	0.598935	0.600314	0.601692	0.60307	0.604449	0.605827	0.607206	0.608584	0.609964	0.61135	0.612749	0.614168	0.615613	0.61709	0.618607	0.620169	0.621784	0.623458	0.625196	0.627007	0.628896	0.63087	0.632935	0.635096	0.637347	0.639679	0.642085	0.644556	0.647084	0.649662	0.65228	0.654931	0.657606	0.660297	0.662997	0.665698	0.668399	0.671101
		difference	0.00601428	0.00659813	0.00718198	0.00776583	0.00834968	0.00893352	0.00951737	0.0101012	0.0106851	0.0112689	0.0118528	0.0124406	0.0130521	0.0137112	0.0144414	0.0152667	0.0162107	0.0172971	0.0185497	0.0199923	0.0216486	0.0235424	0.0256973	0.0281372	0.0308857	0.0339667	0.0373949	0.0411496	0.0452011	0.0495198	0.0540759	0.0588397	0.0637816	0.068872	0.074081	0.0793791	0.0847366	0.0901237	0.0955158	0.100908	0.1063
		p-value	0.65694	0.607508	0.555935	0.503134	0.450367	0.399188	0.351298	0.308313	0.271499	0.241575	0.218653	0.202134	0.190332	0.181285	0.173138	0.164303	0.153566	0.140159	0.123813	0.104793	0.0839232	0.0625589	0.0424566	0.0254569	0.0129558	0.00531974	0.00167489	0.000400005	7.69965e-05	1.40958e-05	3.17999e-06	1.14156e-06	7.37324e-07	8.10952e-07	1.2888e-06	2.48337e-06	5.08593e-06	1.02257e-05	1.94179e-05	3.4448e-05	5.71683e-05
	AxD	carrier	1.08609	1.08644	1.08678	1.08712	1.08747	1.08781	1.08815	1.0885	1.08884	1.08918	1.08953	1.08987	1.09025	1.09068	1.09119	1.0918	1.09255	1.09346	1.09456	1.09588	1.09743	1.09926	1.10138	1.10382	1.10661	1.10978	1.11334	1.11726	1.12153	1.12609	1.13093	1.136	1.14127	1.1467	1.15228	1.15795	1.16369	1.16946	1.17524	1.18102	1.1868
		non-carrier	1.07205	1.07219	1.07234	1.07249	1.07264	1.07279	1.07294	1.07309	1.07324	1.07338	1.07353	1.07368	1.07385	1.07403	1.07426	1.07453	1.07486	1.07526	1.07575	1.07633	1.07702	1.07783	1.07877	1.07986	1.0811	1.08251	1.0841	1.08585	1.08775	1.08979	1.09195	1.09421	1.09656	1.09898	1.10147	1.104	1.10656	1.10914	1.11172	1.1143	1.11688
		difference	0.0140471	0.0142417	0.0144364	0.0146311	0.0148257	0.0150204	0.0152151	0.0154097	0.0156044	0.0157991	0.0159938	0.0161909	0.0164029	0.0166446	0.0169308	0.0172763	0.0176961	0.018205	0.0188177	0.0195492	0.0204142	0.0214277	0.0226045	0.0239594	0.0255072	0.0272628	0.0292355	0.0314123	0.0337746	0.0363039	0.0389817	0.0417893	0.0447082	0.0477199	0.0508058	0.0539473	0.057126	0.0603232	0.0635236	0.0667239	0.0699242
		p-value	0.196721	0.162023	0.12975	0.100958	0.0765379	0.0570242	0.0424646	0.0324377	0.0262395	0.0231484	0.02264	0.0244314	0.0282523	0.0337169	0.0401983	0.0468117	0.0525369	0.0564021	0.0576541	0.0558786	0.0510728	0.0436785	0.0345672	0.0249451	0.0161294	0.00919237	0.00461258	0.00213352	0.0010044	0.000551374	0.000397404	0.000390932	0.000497838	0.000742954	0.00118265	0.00188308	0.00289736	0.00424768	0.00592122	0.00788607	0.0100991
EC	FA	carrier	0.367008	0.366686	0.366365	0.366043	0.365721	0.365399	0.365077	0.364755	0.364433	0.364111	0.363789	0.363466	0.363133	0.362782	0.362403	0.361986	0.361523	0.361004	0.36042	0.359762	0.35902	0.358185	0.357248	0.356199	0.355029	0.353729	0.352293	0.350729	0.349049	0.347264	0.345386	0.343427	0.341398	0.339311	0.337177	0.335009	0.332817	0.330613	0.328408	0.326203	0.323997
		non-carrier	0.35662	0.356784	0.356947	0.35711	0.357273	0.357436	0.357599	0.357763	0.357926	0.358089	0.358252	0.358415	0.358573	0.358723	0.358861	0.358982	0.359083	0.359158	0.359205	0.359219	0.359196	0.359132	0.359022	0.358863	0.35865	0.358379	0.358048	0.357661	0.357221	0.356736	0.356209	0.355646	0.355052	0.354432	0.353792	0.353136	0.35247	0.351799	0.351127	0.350455	0.349782
		difference	0.010388	0.00990293	0.00941787	0.0089328	0.00844774	0.00796267	0.0074776	0.00699254	0.00650747	0.0060224	0.00553734	0.00505141	0.0045603	0.00405885	0.00354186	0.00300417	0.0024406	0.00184597	0.00121511	0.000542847	-0.000176006	-0.000946618	-0.00177417	-0.00266383	-0.00362078	-0.0046502	-0.00575531	-0.0069316	-0.00817259	-0.00947181	-0.0108228	-0.0122191	-0.0136542	-0.0151216	-0.0166149	-0.0181276	-0.0196533	-0.0211855	-0.0227187	-0.0242519	-0.0257851
		p-value	0.282905	0.279775	0.276848	0.274269	0.272245	0.271066	0.27114	0.273038	0.277549	0.285747	0.299053	0.319335	0.349061	0.390701	0.446113	0.515994	0.599602	0.695001	0.799706	0.911388	0.971703	0.850707	0.726471	0.600103	0.473722	0.351253	0.239253	0.14662	0.0797798	0.0388193	0.0176427	0.00815398	0.00425173	0.00270364	0.00213781	0.00203261	0.00219448	0.00254647	0.00304978	0.0036812	0.00442235
	MD	carrier	2.2921	2.2949	2.29771	2.30051	2.30331	2.30612	2.30892	2.31173	2.31453	2.31733	2.32014	2.32295	2.32579	2.32871	2.33173	2.3349	2.33824	2.3418	2.34561	2.3497	2.35411	2.35888	2.36405	2.36964	2.37569	2.38224	2.38931	2.39687	2.40488	2.41329	2.42206	2.43113	2.44048	2.45005	2.45979	2.46967	2.47964	2.48965	2.49967	2.50969	2.51971
		non-carrier	2.25157	2.2546	2.25762	2.26064	2.26367	2.26669	2.26971	2.27274	2.27576	2.27878	2.28181	2.28483	2.28786	2.29089	2.29393	2.29698	2.30005	2.30313	2.30623	2.30935	2.31249	2.31566	2.31886	2.3221	2.32537	2.32867	2.33202	2.3354	2.33881	2.34226	2.34573	2.34923	2.35275	2.35628	2.35983	2.36338	2.36695	2.37051	2.37408	2.37765	2.38122
		difference	0.0405257	0.040306	0.0400863	0.0398667	0.039647	0.0394273	0.0392076	0.038988	0.0387683	0.0385486	0.038329	0.0381148	0.0379336	0.0378182	0.0378018	0.0379171	0.0381971	0.0386749	0.0393833	0.0403553	0.0416239	0.0432219	0.0451824	0.0475383	0.0503225	0.053568	0.0572954	0.0614759	0.0660682	0.0710313	0.0763238	0.0819046	0.0877325	0.0937664	0.099965	0.106287	0.112692	0.119137	0.12559	0.132043	0.138495
		p-value	0.130805	0.116917	0.104231	0.0929329	0.0831817	0.0750984	0.0687673	0.0642435	0.0615663	0.0607769	0.0619325	0.0650522	0.0698802	0.0759573	0.0826444	0.0891422	0.0945583	0.0980045	0.0987031	0.0960871	0.089889	0.0802201	0.0676359	0.0531694	0.0382825	0.0246628	0.0138574	0.00670909	0.0028206	0.00107359	0.000404162	0.000170837	9.18919e-05	6.74669e-05	6.69146e-05	8.3536e-05	0.00012002	0.000183722	0.000284227	0.000431819	0.000635904
	RD	carrier	0.60365	0.604661	0.605673	0.606685	0.607697	0.608709	0.609721	0.610733	0.611745	0.612757	0.613768	0.614783	0.615812	0.616871	0.617975	0.619138	0.620375	0.621702	0.623132	0.624682	0.626366	0.628198	0.630194	0.632368	0.634736	0.637312	0.640105	0.643103	0.646287	0.649638	0.653137	0.656767	0.660509	0.664343	0.668252	0.672216	0.676218	0.680238	0.684262	0.688285	0.692308
		non-carrier	0.598194	0.598998	0.599802	0.600606	0.60141	0.602214	0.603018	0.603821	0.604625	0.605429	0.606233	0.607038	0.607844	0.608657	0.609476	0.610306	0.611149	0.612006	0.612882	0.613778	0.614697	0.615642	0.616614	0.617618	0.618654	0.619726	0.620835	0.621979	0.623156	0.624361	0.625591	0.626844	0.628115	0.629403	0.630703	0.632013	0.63333	0.634649	0.635969	0.637289	0.63861
		difference	0.0054556	0.00566355	0.00587151	0.00607946	0.00628742	0.00649537	0.00670333	0.00691128	0.00711924	0.00732719	0.00753515	0.00774515	0.00796749	0.00821446	0.00849841	0.00883164	0.00922649	0.00969527	0.0102503	0.0109039	0.0116684	0.0125562	0.0135795	0.0147506	0.016082	0.0175859	0.01927	0.0211235	0.023131	0.0252772	0.0275466	0.0299238	0.0323935	0.0349401	0.0375484	0.0402029	0.0428882	0.0455889	0.0482921	0.0509954	0.0536986
		p-value	0.619462	0.588865	0.556926	0.523941	0.490341	0.4567	0.423735	0.392273	0.363191	0.337329	0.315398	0.297733	0.283752	0.272394	0.262381	0.252352	0.241021	0.227299	0.210397	0.189906	0.165876	0.138887	0.110118	0.0813528	0.0548254	0.0328042	0.0169338	0.00745117	0.00283647	0.000989772	0.00035306	0.000147931	8.1794e-05	6.23827e-05	6.33542e-05	7.8984e-05	0.000110832	0.000163419	0.000242128	0.000352263	0.000498199
	AxD	carrier	1.08382	1.08468	1.08555	1.08641	1.08727	1.08814	1.089	1.08987	1.09073	1.09159	1.09246	1.09332	1.09419	1.09507	1.09597	1.09688	1.09783	1.0988	1.09981	1.10086	1.10195	1.1031	1.10431	1.10557	1.10691	1.10831	1.1098	1.11135	1.11296	1.11464	1.11636	1.11814	1.11994	1.12179	1.12365	1.12554	1.12744	1.12935	1.13126	1.13316	1.13507
		non-carrier	1.05514	1.05656	1.05797	1.05939	1.0608	1.06222	1.06363	1.06505	1.06646	1.06788	1.06929	1.07071	1.07212	1.07353	1.07493	1.07632	1.0777	1.07906	1.0804	1.08173	1.08303	1.08431	1.08557	1.08679	1.08798	1.08914	1.09026	1.09134	1.0924	1.09343	1.09443	1.09541	1.09638	1.09732	1.09826	1.09919	1.10011	1.10102	1.10194	1.10286	1.10377
		difference	0.028678	0.0281267	0.0275753	0.027024	0.0264727	0.0259213	0.02537	0.0248186	0.0242673	0.023716	0.0231646	0.0226145	0.0220721	0.0215449	0.0210405	0.0205665	0.0201307	0.0197405	0.0194037	0.0191277	0.0189203	0.018789	0.0187415	0.0187854	0.0189282	0.0191777	0.0195385	0.020004	0.0205647	0.021211	0.0219335	0.0227227	0.0235689	0.0244627	0.0253946	0.0263551	0.0273346	0.0283236	0.0293142	0.0303048	0.0312953
		p-value	0.00696269	0.0055201	0.00436156	0.00345867	0.0027798	0.0022936	0.00197305	0.00179975	0.00176908	0.00189705	0.00223112	0.00286375	0.00393498	0.00563247	0.00816542	0.0117036	0.0162951	0.0217955	0.0278397	0.0338718	0.0392222	0.0432082	0.0452371	0.0449024	0.0420681	0.0369381	0.0301572	0.0228658	0.0161568	0.0107566	0.00691353	0.00447163	0.00307799	0.00238636	0.00216228	0.00229593	0.0027746	0.00364782	0.00499327	0.00688981	0.00939729
RPIC	FA	carrier	0.524718	0.523899	0.523079	0.52226	0.521441	0.520621	0.519802	0.518982	0.518163	0.517344	0.516524	0.515706	0.514894	0.514095	0.513315	0.51256	0.511837	0.511153	0.510512	0.509923	0.509391	0.508923	0.508525	0.508203	0.507964	0.507813	0.507756	0.507787	0.507897	0.508079	0.508324	0.508625	0.508973	0.509362	0.509782	0.510226	0.510686	0.511154	0.511624	0.512093	0.512562
		non-carrier	0.520276	0.519989	0.519703	0.519416	0.51913	0.518843	0.518557	0.51827	0.517984	0.517697	0.51741	0.517124	0.516837	0.516551	0.516264	0.515977	0.515689	0.515402	0.515114	0.514825	0.514536	0.514247	0.513957	0.513666	0.513375	0.513083	0.51279	0.512496	0.512202	0.511907	0.511612	0.511316	0.51102	0.510724	0.510427	0.51013	0.509833	0.509536	0.509239	0.508942	0.508644
		difference	0.00444205	0.00390923	0.00337641	0.0028436	0.00231078	0.00177796	0.00124514	0.000712317	0.000179497	-0.000353323	-0.000886142	-0.00141789	-0.00194323	-0.00245573	-0.00294898	-0.00341657	-0.00385207	-0.00424908	-0.00460118	-0.00490194	-0.00514496	-0.00532381	-0.00543209	-0.00546337	-0.00541124	-0.00526928	-0.00503349	-0.00470947	-0.00430524	-0.00382884	-0.00328827	-0.00269156	-0.00204672	-0.00136179	-0.00064477	9.63086e-05	0.000853426	0.00161856	0.00238504	0.00315152	0.00391799
		p-value	0.522525	0.552152	0.587417	0.629412	0.679278	0.738041	0.806335	0.884013	0.969746	0.939213	0.846833	0.757755	0.676624	0.606471	0.548301	0.501562	0.464869	0.436593	0.415215	0.399489	0.38848	0.381564	0.37841	0.378983	0.383576	0.392887	0.408054	0.430399	0.461664	0.503985	0.559539	0.629809	0.714495	0.810559	0.912258	0.987418	0.894629	0.813223	0.74443	0.687322	0.640231
	MD	carrier	2.24651	2.24939	2.25226	2.25513	2.258	2.26087	2.26375	2.26662	2.26949	2.27236	2.27523	2.27811	2.28102	2.28398	2.28704	2.29022	2.29355	2.29706	2.30078	2.30475	2.30898	2.31352	2.31839	2.32362	2.32925	2.3353	2.34179	2.34869	2.35597	2.36359	2.37152	2.3797	2.38812	2.39672	2.40548	2.41434	2.42329	2.43227	2.44125	2.45024	2.45923
		non-carrier	2.22327	2.22362	2.22396	2.22431	2.22466	2.22501	2.22536	2.2257	2.22605	2.2264	2.22675	2.2271	2.22747	2.22788	2.22834	2.22889	2.22953	2.23029	2.23118	2.23223	2.23345	2.23486	2.23649	2.23835	2.24046	2.24284	2.24551	2.24844	2.25161	2.255	2.25858	2.26234	2.26623	2.27025	2.27437	2.27856	2.28279	2.28705	2.29132	2.29558	2.29984
		difference	0.0232458	0.0257698	0.0282938	0.0308179	0.0333419	0.035866	0.03839	0.040914	0.0434381	0.0459621	0.0484861	0.051012	0.0535487	0.0561071	0.0586981	0.0613325	0.0640212	0.066775	0.0696049	0.0725216	0.075536	0.0786589	0.0819013	0.085274	0.0887878	0.0924536	0.0962782	0.100252	0.104362	0.108593	0.112934	0.117369	0.121886	0.12647	0.131109	0.135788	0.140495	0.145215	0.149938	0.15466	0.159383
		p-value	0.371597	0.298039	0.230499	0.171355	0.122316	0.0840334	0.0559683	0.0366129	0.0239682	0.0160552	0.0112518	0.00839018	0.00668246	0.005641	0.0049711	0.00448974	0.00407942	0.00366563	0.00320748	0.00269405	0.00214111	0.00158521	0.00107353	0.000650252	0.000342562	0.000151645	5.44882e-05	1.57463e-05	3.74431e-06	7.89097e-07	1.70645e-07	4.69069e-08	2.05658e-08	1.66445e-08	2.47536e-08	5.87034e-08	1.81804e-07	6.14416e-07	2.00624e-06	5.9588e-06	1.57581e-05
	RD	carrier	0.510232	0.511311	0.512391	0.513471	0.51455	0.51563	0.51671	0.517789	0.518869	0.519948	0.521028	0.522108	0.523194	0.524289	0.525399	0.526528	0.527682	0.528866	0.530083	0.53134	0.532641	0.533991	0.535394	0.536857	0.538383	0.539977	0.541644	0.543377	0.545172	0.547022	0.548921	0.550863	0.552841	0.55485	0.556884	0.558936	0.561	0.563071	0.565142	0.567213	0.569285
		non-carrier	0.507403	0.507702	0.508001	0.508299	0.508598	0.508897	0.509196	0.509495	0.509794	0.510092	0.510391	0.510691	0.510995	0.511308	0.511635	0.511979	0.512346	0.51274	0.513166	0.513628	0.51413	0.514677	0.515274	0.515925	0.516634	0.517406	0.518245	0.519145	0.520101	0.521108	0.52216	0.523252	0.524377	0.52553	0.526706	0.527899	0.529103	0.530313	0.531523	0.532734	0.533945
		difference	0.00282874	0.00360955	0.00439036	0.00517117	0.00595199	0.0067328	0.00751361	0.00829443	0.00907524	0.00985605	0.0106369	0.0114177	0.012199	0.0129811	0.0137643	0.0145492	0.015336	0.0161251	0.016917	0.0177121	0.0185108	0.0193134	0.0201203	0.0209319	0.0217487	0.0225711	0.0233991	0.0242327	0.0250711	0.025914	0.0267608	0.0276111	0.0284644	0.0293201	0.0301778	0.031037	0.0318971	0.0327578	0.0336185	0.0344792	0.03534
		p-value	0.765036	0.687403	0.605476	0.520934	0.436221	0.354439	0.279004	0.213024	0.158606	0.116365	0.0854244	0.0638687	0.0493472	0.0396965	0.033228	0.0287362	0.0253986	0.0226679	0.0201898	0.0177517	0.0152515	0.0126768	0.0100878	0.00759784	0.00534668	0.00346621	0.0020478	0.0011097	0.000565987	0.000286022	0.000155181	9.96628e-05	8.24486e-05	9.09709e-05	0.000129808	0.000221435	0.000412399	0.000778135	0.0014183	0.00244481	0.00396307
	AxD	carrier	1.22632	1.22703	1.22774	1.22845	1.22916	1.22987	1.23058	1.23129	1.23201	1.23272	1.23343	1.23414	1.23488	1.23565	1.23649	1.2374	1.23842	1.23955	1.24083	1.24226	1.24388	1.2457	1.24773	1.25001	1.25255	1.25537	1.25848	1.26186	1.2655	1.26936	1.27342	1.27766	1.28205	1.28656	1.29118	1.29587	1.3006	1.30537	1.31014	1.3149	1.31967
		non-carrier	1.20797	1.20772	1.20746	1.20721	1.20696	1.20671	1.20646	1.20621	1.20596	1.20571	1.20546	1.20521	1.20497	1.20475	1.20456	1.20441	1.20431	1.20427	1.2043	1.20441	1.20461	1.20491	1.20532	1.20584	1.2065	1.2073	1.20824	1.20932	1.21052	1.21184	1.21325	1.21476	1.21633	1.21797	1.21966	1.22139	1.22314	1.22491	1.22667	1.22844	1.23021
		difference	0.0183491	0.0193113	0.0202734	0.0212356	0.0221978	0.0231599	0.0241221	0.0250842	0.0260464	0.0270085	0.0279707	0.0289345	0.0299084	0.0309025	0.0319267	0.0329913	0.0341062	0.0352815	0.0365273	0.0378537	0.0392708	0.0407885	0.0424171	0.0441665	0.0460468	0.0480681	0.0502367	0.0525438	0.0549768	0.0575231	0.0601701	0.0629052	0.0657159	0.0685895	0.0715135	0.0744752	0.0774621	0.0804616	0.0834632	0.0864648	0.0894664
		p-value	0.116613	0.0845538	0.0590856	0.0398736	0.0261345	0.0168071	0.0107649	0.0069984	0.00471583	0.00335987	0.00257062	0.00212705	0.00188831	0.00176702	0.00170545	0.00166049	0.00159798	0.00149278	0.00133182	0.00111723	0.00086685	0.000610378	0.000380981	0.00020452	9.07808e-05	3.16665e-05	8.20724e-06	1.53353e-06	2.07499e-07	2.1753e-08	2.09179e-09	2.44975e-10	4.92999e-11	2.24571e-11	2.50224e-11	5.91305e-11	2.269e-10	1.0806e-09	5.24258e-09	2.32441e-08	8.98513e-08
PLIC	FA	carrier	0.597375	0.597515	0.597654	0.597793	0.597932	0.598072	0.598211	0.59835	0.598489	0.598628	0.598768	0.598906	0.599041	0.599166	0.599279	0.599375	0.599449	0.599498	0.599517	0.599501	0.599447	0.599351	0.599207	0.599012	0.598761	0.598451	0.598078	0.597646	0.59716	0.596627	0.596051	0.595437	0.594791	0.594119	0.593425	0.592715	0.591995	0.591269	0.590542	0.589815	0.589089
		non-carrier	0.589872	0.590315	0.590759	0.591203	0.591647	0.59209	0.592534	0.592978	0.593422	0.593866	0.594309	0.594753	0.595195	0.595634	0.596069	0.596498	0.59692	0.597334	0.597737	0.598129	0.598508	0.598872	0.599221	0.599552	0.599865	0.600158	0.60043	0.600682	0.600916	0.601134	0.601337	0.601528	0.601708	0.60188	0.602044	0.602202	0.602357	0.602511	0.602664	0.602817	0.602969
		difference	0.00750367	0.00719914	0.00689461	0.00659008	0.00628555	0.00598102	0.00567649	0.00537196	0.00506743	0.0047629	0.00445837	0.00415337	0.00384552	0.003532	0.00320995	0.00287654	0.00252893	0.00216428	0.00177974	0.00137247	0.000939648	0.000478416	-1.40626e-05	-0.000540627	-0.00110412	-0.00170738	-0.00235218	-0.00303604	-0.0037554	-0.00450672	-0.00528645	-0.00609103	-0.00691692	-0.00776055	-0.00861839	-0.00948689	-0.0103625	-0.0112416	-0.0121214	-0.0130011	-0.0138808
		p-value	0.325815	0.318327	0.311386	0.30538	0.300832	0.298432	0.299057	0.303773	0.31379	0.330354	0.354534	0.386948	0.427477	0.475063	0.527972	0.584274	0.642302	0.700923	0.759611	0.818392	0.877746	0.938507	0.998205	0.931035	0.858465	0.778946	0.691426	0.596786	0.498209	0.401397	0.313795	0.242202	0.189986	0.156191	0.137117	0.128531	0.126894	0.129602	0.13485	0.141495	0.148827
	MD	carrier	2.02983	2.03054	2.03126	2.03198	2.0327	2.03342	2.03414	2.03485	2.03557	2.03629	2.03701	2.03773	2.03848	2.03927	2.04013	2.04108	2.04215	2.04336	2.04472	2.04628	2.04804	2.05003	2.05228	2.05481	2.05763	2.06078	2.06426	2.06807	2.07216	2.07651	2.0811	2.08588	2.09084	2.09595	2.10117	2.10647	2.11184	2.11723	2.12263	2.12802	2.13342
		non-carrier	2.0359	2.03528	2.03465	2.03403	2.03341	2.03278	2.03216	2.03153	2.03091	2.03029	2.02966	2.02904	2.02842	2.02782	2.02724	2.02669	2.02618	2.0257	2.02528	2.02491	2.02461	2.02438	2.02422	2.02415	2.02418	2.0243	2.02453	2.02485	2.02526	2.02576	2.02632	2.02695	2.02763	2.02835	2.02911	2.0299	2.0307	2.03151	2.03233	2.03314	2.03395
		difference	-0.00607396	-0.004732	-0.00339003	-0.00204806	-0.000706097	0.000635869	0.00197784	0.0033198	0.00466177	0.00600374	0.0073457	0.00869034	0.010051	0.0114436	0.0128843	0.014389	0.0159737	0.0176545	0.0194473	0.0213682	0.0234331	0.0256581	0.0280592	0.0306523	0.0334536	0.0364789	0.0397383	0.0432178	0.0468974	0.0507571	0.0547768	0.0589366	0.0632164	0.0675963	0.0720562	0.0765761	0.0811361	0.085716	0.0902993	0.0948826	0.0994659
		p-value	0.760502	0.802273	0.849984	0.904188	0.965193	0.96714	0.893625	0.815931	0.736609	0.658839	0.585897	0.520348	0.463076	0.413673	0.370915	0.333198	0.298912	0.266673	0.235441	0.20456	0.173769	0.143202	0.113388	0.0852154	0.0598426	0.0384953	0.0221882	0.0113046	0.00507879	0.00204622	0.000774474	0.000298219	0.000129202	6.9054e-05	4.79075e-05	4.29585e-05	4.74681e-05	6.05008e-05	8.35753e-05	0.000119564	0.000172079
	RD	carrier	0.412131	0.412206	0.41228	0.412355	0.412429	0.412504	0.412578	0.412652	0.412727	0.412801	0.412876	0.412951	0.413034	0.413131	0.413249	0.413395	0.413577	0.413801	0.414075	0.414405	0.414799	0.415264	0.415806	0.416433	0.417153	0.417971	0.418893	0.419912	0.421019	0.422206	0.423464	0.424784	0.426156	0.427573	0.429025	0.430504	0.432001	0.433506	0.435013	0.436519	0.438026
		non-carrier	0.418301	0.417918	0.417536	0.417153	0.416771	0.416388	0.416005	0.415623	0.41524	0.414858	0.414475	0.414093	0.413713	0.413337	0.412969	0.41261	0.412262	0.411927	0.411609	0.411309	0.41103	0.410773	0.410541	0.410337	0.410163	0.41002	0.409911	0.409833	0.409784	0.409761	0.40976	0.409779	0.409816	0.409866	0.409928	0.409999	0.410075	0.410155	0.410234	0.410314	0.410394
		difference	-0.00616948	-0.00571245	-0.00525542	-0.0047984	-0.00434137	-0.00388434	-0.00342732	-0.00297029	-0.00251326	-0.00205623	-0.00159921	-0.00114138	-0.000678765	-0.000206568	0.00028	0.00078573	0.00131541	0.00187384	0.00246579	0.00309607	0.00376947	0.00449076	0.00526475	0.00609623	0.00698998	0.0079508	0.00898167	0.0100784	0.011235	0.0124456	0.013704	0.0150043	0.0163406	0.0177068	0.0190969	0.0205051	0.0219252	0.0233512	0.0247783	0.0262054	0.0276325
		p-value	0.474032	0.48277	0.493943	0.508226	0.526449	0.549591	0.578729	0.614905	0.658883	0.710824	0.769945	0.834483	0.902223	0.970825	0.961621	0.896209	0.833188	0.772152	0.712299	0.652648	0.592204	0.530083	0.465639	0.398624	0.329422	0.259367	0.191299	0.130019	0.0802696	0.0447519	0.0228792	0.0112797	0.00585162	0.00352594	0.00263383	0.00244579	0.00269051	0.00328347	0.00420222	0.00544017	0.00698591
	AxD	carrier	1.2055	1.20616	1.20682	1.20748	1.20814	1.2088	1.20946	1.21012	1.21078	1.21144	1.2121	1.21276	1.21342	1.21411	1.21482	1.21556	1.21634	1.21717	1.21805	1.219	1.22002	1.22112	1.22231	1.22359	1.22498	1.22648	1.2281	1.22982	1.23165	1.23357	1.23557	1.23763	1.23976	1.24194	1.24415	1.2464	1.24867	1.25095	1.25322	1.2555	1.25778
		non-carrier	1.20123	1.20131	1.20139	1.20147	1.20155	1.20163	1.20171	1.20179	1.20187	1.20195	1.20203	1.20212	1.2022	1.20229	1.20239	1.20251	1.20263	1.20278	1.20295	1.20315	1.20337	1.20363	1.20392	1.20425	1.20462	1.20503	1.20549	1.20599	1.20654	1.20712	1.20773	1.20837	1.20903	1.20971	1.21041	1.21112	1.21184	1.21256	1.21328	1.214	1.21473
		difference	0.00427872	0.00485685	0.00543498	0.00601311	0.00659124	0.00716938	0.00774751	0.00832564	0.00890377	0.00948191	0.01006	0.010639	0.0112227	0.0118162	0.0124241	0.0130513	0.0137027	0.0143831	0.0150973	0.0158502	0.0166465	0.0174911	0.0183889	0.0193447	0.0203632	0.0214494	0.0226062	0.0238295	0.0251131	0.0264511	0.0278374	0.0292659	0.0307307	0.0322257	0.0337449	0.0352821	0.0368315	0.0383868	0.0399432	0.0414996	0.043056
		p-value	0.615957	0.550596	0.483841	0.417064	0.351951	0.29038	0.234207	0.184981	0.143679	0.110537	0.0850718	0.0662445	0.0526668	0.0429747	0.0360117	0.0308741	0.0268942	0.0235992	0.0206728	0.0179231	0.0152587	0.0126675	0.0101939	0.00791486	0.00591271	0.00425085	0.00296107	0.00203848	0.00142396	0.00103825	0.000810585	0.000689762	0.000643987	0.0006565	0.000720846	0.000837037	0.00100851	0.00123957	0.0015337	0.00189393	0.00232228
ALIC	FA	carrier	0.474153	0.473107	0.472062	0.471016	0.46997	0.468924	0.467878	0.466832	0.465786	0.464741	0.463695	0.462647	0.461591	0.460515	0.459411	0.45827	0.457082	0.455838	0.454528	0.453143	0.451674	0.45011	0.448444	0.446665	0.444765	0.442733	0.440563	0.438265	0.43585	0.433329	0.430715	0.428018	0.425251	0.422426	0.419553	0.416646	0.413715	0.410772	0.407827	0.404883	0.401938
		non-carrier	0.458971	0.459226	0.45948	0.459734	0.459988	0.460242	0.460497	0.460751	0.461005	0.461259	0.461514	0.461767	0.462019	0.462267	0.46251	0.462744	0.462969	0.463181	0.463381	0.463564	0.46373	0.463877	0.464001	0.464103	0.464179	0.464228	0.464248	0.464241	0.46421	0.464157	0.464084	0.463994	0.46389	0.463773	0.463646	0.463513	0.463374	0.463233	0.463091	0.46295	0.462808
		difference	0.015182	0.0138819	0.0125818	0.0112818	0.00998169	0.00868162	0.00738155	0.00608147	0.0047814	0.00348133	0.00218126	0.000879946	-0.000428787	-0.00175236	-0.00309821	-0.00447375	-0.0058864	-0.00734358	-0.00885273	-0.0104213	-0.0120566	-0.0137661	-0.0155573	-0.0174376	-0.0194144	-0.0214951	-0.0236843	-0.0259756	-0.0283597	-0.0308273	-0.0333692	-0.0359759	-0.0386384	-0.0413472	-0.0440931	-0.0468669	-0.0496593	-0.0524609	-0.055264	-0.0580672	-0.0608704
		p-value	0.0162891	0.0201883	0.0261286	0.0354645	0.0505551	0.075437	0.11665	0.183661	0.287533	0.436332	0.628254	0.848029	0.92772	0.720661	0.543706	0.400387	0.2882	0.202231	0.137404	0.0894216	0.0548977	0.0311504	0.0159026	0.00705061	0.00259322	0.000746766	0.000158079	2.37174e-05	2.54455e-06	2.12732e-07	1.67821e-08	1.66032e-09	2.77959e-10	9.6096e-11	7.03402e-11	9.57627e-11	1.98166e-10	5.12635e-10	1.43139e-09	3.95823e-09	1.0369e-08
	MD	carrier	2.1511	2.15301	2.15491	2.15682	2.15873	2.16063	2.16254	2.16444	2.16635	2.16826	2.17016	2.17208	2.1741	2.1763	2.17878	2.18164	2.18496	2.18884	2.19337	2.19865	2.20477	2.21182	2.2199	2.2291	2.2395	2.25122	2.2643	2.27866	2.29419	2.31076	2.32827	2.3466	2.36562	2.38523	2.4053	2.42572	2.44638	2.46715	2.48795	2.50874	2.52953
		non-carrier	2.12159	2.12236	2.12313	2.1239	2.12467	2.12544	2.12621	2.12698	2.12775	2.12852	2.12929	2.13007	2.13087	2.13172	2.13265	2.13368	2.13485	2.13617	2.13767	2.13938	2.14132	2.14352	2.14601	2.14881	2.15195	2.15545	2.15933	2.16357	2.16814	2.17299	2.17811	2.18345	2.18899	2.19469	2.20052	2.20644	2.21243	2.21846	2.22449	2.23052	2.23655
		difference	0.0295082	0.0306445	0.0317808	0.0329171	0.0340534	0.0351897	0.036326	0.0374624	0.0385987	0.039735	0.0408713	0.0420188	0.0432336	0.044583	0.0461343	0.0479547	0.0501116	0.0526722	0.0557039	0.0592739	0.0634495	0.068298	0.0738868	0.080283	0.087554	0.0957671	0.104964	0.115087	0.12605	0.137771	0.150165	0.163147	0.176634	0.190541	0.204786	0.219282	0.233947	0.248695	0.263458	0.278221	0.292984
		p-value	0.376484	0.341693	0.308533	0.277591	0.249397	0.224367	0.202776	0.184737	0.170211	0.159036	0.150957	0.145532	0.14173	0.138399	0.134454	0.128949	0.121158	0.110658	0.097405	0.0817994	0.06471	0.0474338	0.0315286	0.0184767	0.00921861	0.00376474	0.00122187	0.000321255	7.46744e-05	1.8061e-05	5.56859e-06	2.57449e-06	1.87881e-06	2.03325e-06	2.88876e-06	4.76589e-06	8.3173e-06	1.44716e-05	2.43236e-05	3.905e-05	5.9784e-05
	RD	carrier	0.508851	0.51004	0.511228	0.512417	0.513606	0.514794	0.515983	0.517172	0.51836	0.519549	0.520737	0.521931	0.523153	0.524432	0.525797	0.527276	0.528897	0.530691	0.532684	0.534905	0.537384	0.540148	0.543227	0.546648	0.550441	0.554633	0.559244	0.564247	0.569607	0.575288	0.581255	0.587472	0.593903	0.600512	0.607265	0.614124	0.621055	0.628022	0.634995	0.641967	0.64894
		non-carrier	0.50976	0.509941	0.510123	0.510304	0.510486	0.510668	0.510849	0.511031	0.511212	0.511394	0.511575	0.511758	0.511948	0.512152	0.512378	0.512632	0.512922	0.513254	0.513637	0.514076	0.51458	0.515156	0.515809	0.516549	0.517381	0.518313	0.51935	0.520484	0.521708	0.523012	0.524387	0.525825	0.527317	0.528853	0.530424	0.532023	0.533639	0.535264	0.536891	0.538518	0.540145
		difference	-0.000908658	9.84111e-05	0.00110548	0.00211255	0.00311962	0.00412669	0.00513376	0.00614083	0.0071479	0.00815497	0.00916203	0.0101727	0.0112047	0.0122797	0.0134189	0.0146438	0.0159758	0.0174364	0.019047	0.0208289	0.0228038	0.0249928	0.0274176	0.0300995	0.0330599	0.0363203	0.0398941	0.0437624	0.0478986	0.0522759	0.0568673	0.0616463	0.066586	0.0716596	0.0768403	0.0821014	0.087416	0.0927574	0.0981033	0.103449	0.108795
		p-value	0.931787	0.992286	0.910044	0.822868	0.732925	0.643064	0.556498	0.476305	0.404899	0.343667	0.292892	0.251736	0.218056	0.189597	0.164464	0.141236	0.119007	0.0973867	0.076469	0.0567729	0.0391194	0.0244227	0.0133895	0.00619327	0.00230268	0.000653971	0.000137839	2.27448e-05	3.46779e-06	6.4008e-07	1.90327e-07	1.07348e-07	1.11663e-07	1.81575e-07	3.791e-07	8.68105e-07	1.97292e-06	4.22202e-06	8.33251e-06	1.51661e-05	2.56443e-05
	AxD	carrier	1.1385	1.13751	1.13653	1.13554	1.13456	1.13357	1.13259	1.13161	1.13062	1.12964	1.12865	1.12768	1.12674	1.12589	1.12516	1.1246	1.12425	1.12414	1.12433	1.12486	1.12575	1.12707	1.12884	1.13111	1.13393	1.13732	1.14133	1.14591	1.15101	1.15658	1.16257	1.16892	1.17558	1.1825	1.18963	1.19692	1.20431	1.21176	1.21921	1.22666	1.23412
		non-carrier	1.1026	1.1029	1.10319	1.10348	1.10377	1.10406	1.10436	1.10465	1.10494	1.10523	1.10553	1.10582	1.10613	1.10646	1.10683	1.10725	1.10773	1.10829	1.10894	1.10968	1.11055	1.11153	1.11266	1.11393	1.11537	1.11699	1.11879	1.12076	1.12289	1.12517	1.12756	1.13007	1.13267	1.13536	1.1381	1.14089	1.14372	1.14655	1.1494	1.15224	1.15508
		difference	0.0358926	0.0346161	0.0333396	0.0320632	0.0307867	0.0295102	0.0282338	0.0269573	0.0256808	0.0244043	0.0231279	0.0218562	0.0206137	0.0194293	0.0183321	0.0173512	0.0165157	0.0158547	0.0153972	0.0151723	0.015209	0.0155366	0.0161839	0.0171802	0.0185544	0.0203357	0.0225422	0.0251485	0.0281183	0.0314151	0.0350027	0.0388447	0.0429048	0.0471466	0.0515338	0.05603	0.0605989	0.0652041	0.0698154	0.0744267	0.079038
		p-value	0.0121213	0.0120856	0.012312	0.0128731	0.0138741	0.0154697	0.017887	0.0214567	0.0266502	0.0341178	0.0447117	0.0594011	0.0788247	0.10302	0.131206	0.161718	0.192185	0.21987	0.242048	0.256306	0.260766	0.25423	0.236356	0.207886	0.170946	0.129262	0.0881764	0.0536717	0.0291352	0.0143444	0.00667318	0.00312464	0.0015804	0.000913547	0.000619638	0.000490783	0.000442472	0.00043926	0.000465279	0.000512736	0.000577552
sCC	FA	carrier	0.615245	0.614237	0.613229	0.612221	0.611213	0.610205	0.609197	0.608189	0.60718	0.606172	0.605164	0.604155	0.603137	0.602104	0.601046	0.599956	0.598826	0.597648	0.596414	0.595115	0.593744	0.592293	0.590754	0.589118	0.587377	0.585524	0.583554	0.581473	0.579292	0.57702	0.574669	0.572246	0.569764	0.567231	0.564659	0.562056	0.559433	0.5568	0.554165	0.55153	0.548896
		non-carrier	0.617808	0.617836	0.617864	0.617892	0.61792	0.617948	0.617976	0.618005	0.618033	0.618061	0.618089	0.618115	0.618134	0.618138	0.618118	0.618067	0.617977	0.617841	0.617651	0.617398	0.617075	0.616675	0.616189	0.61561	0.61493	0.614142	0.61324	0.612231	0.611125	0.609931	0.60866	0.607322	0.605924	0.604479	0.602994	0.601481	0.599948	0.598405	0.59686	0.595316	0.593772
		difference	-0.00256289	-0.00359905	-0.0046352	-0.00567136	-0.00670752	-0.00774368	-0.00877984	-0.009816	-0.0108522	-0.0118883	-0.0129245	-0.0139607	-0.0149971	-0.0160342	-0.017072	-0.0181108	-0.0191511	-0.0201929	-0.0212366	-0.0222824	-0.0233307	-0.0243816	-0.0254354	-0.0264925	-0.0275531	-0.0286174	-0.0296856	-0.0307575	-0.0318327	-0.0329109	-0.0339919	-0.0350751	-0.0361604	-0.0372473	-0.0383356	-0.0394249	-0.0405148	-0.0416051	-0.0426955	-0.0437858	-0.0448761
		p-value	0.681866	0.543439	0.410215	0.291274	0.194103	0.122088	0.073664	0.0437809	0.0264808	0.0168221	0.0114879	0.0085184	0.00681009	0.00576774	0.00506797	0.00452795	0.00404191	0.00355166	0.00303258	0.00248591	0.00193233	0.0014048	0.000939668	0.000566822	0.000300815	0.000136375	5.13872e-05	1.60806e-05	4.32088e-06	1.08642e-06	2.98441e-07	1.10543e-07	6.75961e-08	7.55347e-08	1.4644e-07	4.15376e-07	1.4091e-06	4.85834e-06	1.54235e-05	4.33191e-05	0.000106872
	MD	carrier	2.74253	2.74775	2.75298	2.75821	2.76344	2.76866	2.77389	2.77912	2.78435	2.78957	2.7948	2.80005	2.8054	2.81097	2.81687	2.82321	2.8301	2.83764	2.84595	2.85513	2.86529	2.87655	2.88901	2.90278	2.91797	2.9347	2.95302	2.97284	2.99404	3.01646	3.03997	3.06444	3.08973	3.11571	3.14223	3.16916	3.19636	3.2237	3.25107	3.27843	3.30579
		non-carrier	2.62427	2.62451	2.62476	2.625	2.62524	2.62549	2.62573	2.62597	2.62622	2.62646	2.62671	2.62696	2.62732	2.62786	2.62868	2.62987	2.63154	2.63376	2.63664	2.64027	2.64475	2.65016	2.65659	2.66416	2.67294	2.68303	2.69449	2.70723	2.72115	2.73612	2.75203	2.76875	2.78618	2.8042	2.82268	2.84151	2.86058	2.87976	2.89897	2.91817	2.93737
		difference	0.118259	0.123242	0.128226	0.133209	0.138193	0.143177	0.14816	0.153144	0.158127	0.163111	0.168095	0.173081	0.178083	0.183116	0.188196	0.193339	0.198561	0.203876	0.209302	0.214853	0.220545	0.226393	0.232415	0.238624	0.245038	0.251671	0.258533	0.265611	0.272885	0.280336	0.287943	0.295688	0.30355	0.31151	0.319549	0.327647	0.335783	0.34394	0.352099	0.360259	0.368418
		p-value	0.028437	0.0162853	0.00866756	0.00430454	0.00202116	0.000919979	0.000421532	0.000203921	0.000109555	6.82571e-05	5.06393e-05	4.48294e-05	4.59743e-05	5.21216e-05	6.21889e-05	7.48005e-05	8.76837e-05	9.7686e-05	0.000101493	9.68322e-05	8.36131e-05	6.43203e-05	4.32636e-05	2.48751e-05	1.19081e-05	4.62131e-06	1.43909e-06	3.78097e-07	9.47948e-08	2.79142e-08	1.25779e-08	1.08606e-08	1.91887e-08	6.07243e-08	2.68057e-07	1.29257e-06	5.75692e-06	2.17647e-05	6.81795e-05	0.000179156	0.000404436
	RD	carrier	0.555151	0.55715	0.55915	0.561149	0.563149	0.565148	0.567148	0.569147	0.571147	0.573146	0.575146	0.577151	0.579189	0.581295	0.583501	0.585841	0.588349	0.591058	0.594002	0.597213	0.600727	0.604575	0.608793	0.613412	0.618468	0.623992	0.630007	0.636483	0.643377	0.650649	0.658256	0.666156	0.674308	0.682669	0.691198	0.699853	0.708591	0.717371	0.726158	0.734945	0.743733
		non-carrier	0.523351	0.523438	0.523524	0.523611	0.523697	0.523784	0.52387	0.523957	0.524043	0.52413	0.524216	0.524308	0.524428	0.524607	0.524874	0.525258	0.525788	0.526493	0.527403	0.528546	0.529953	0.531652	0.533673	0.536045	0.538796	0.541957	0.545545	0.549535	0.553891	0.558575	0.563552	0.568784	0.574236	0.579871	0.585651	0.591541	0.597505	0.603504	0.60951	0.615516	0.621522
		difference	0.0317999	0.0337129	0.0356258	0.0375388	0.0394517	0.0413646	0.0432776	0.0451905	0.0471035	0.0490164	0.0509294	0.052843	0.054761	0.0566875	0.0586269	0.0605834	0.0625614	0.0645651	0.0665988	0.0686669	0.0707735	0.072923	0.0751196	0.0773677	0.0796716	0.0820355	0.084462	0.0869476	0.0894867	0.0920741	0.0947044	0.0973722	0.100072	0.102799	0.105547	0.108311	0.111086	0.113867	0.116648	0.119429	0.12221
		p-value	0.0549401	0.0323189	0.0176507	0.00899747	0.00434854	0.00204992	0.000981497	0.000500745	0.000285171	0.000187706	0.000145087	0.000130787	0.000132954	0.000145782	0.000165178	0.000186626	0.000204603	0.00021326	0.000207987	0.000187176	0.000153265	0.000112372	7.23502e-05	3.99433e-05	1.83896e-05	6.86222e-06	2.05087e-06	5.15827e-07	1.2391e-07	3.53025e-08	1.57177e-08	1.37616e-08	2.50795e-08	8.18375e-08	3.67364e-07	1.77036e-06	7.77412e-06	2.87561e-05	8.78818e-05	0.000225317	0.000497084
	AxD	carrier	1.63142	1.63276	1.63409	1.63543	1.63676	1.6381	1.63944	1.64077	1.64211	1.64344	1.64478	1.64612	1.6475	1.64897	1.65056	1.65231	1.65427	1.65648	1.65898	1.6618	1.66499	1.6686	1.67266	1.67721	1.6823	1.68796	1.69423	1.70106	1.70841	1.71621	1.72443	1.73302	1.7419	1.75105	1.7604	1.76991	1.77952	1.78918	1.79885	1.80852	1.81819
		non-carrier	1.57681	1.57694	1.57707	1.5772	1.57733	1.57746	1.57759	1.57772	1.57786	1.57799	1.57812	1.57825	1.57843	1.57867	1.57901	1.57949	1.58015	1.58102	1.58212	1.58351	1.5852	1.58725	1.58967	1.59251	1.5958	1.59958	1.60386	1.60862	1.61381	1.6194	1.62533	1.63156	1.63805	1.64476	1.65164	1.65866	1.66575	1.6729	1.68005	1.6872	1.69435
		difference	0.0546156	0.0558202	0.0570247	0.0582293	0.0594339	0.0606385	0.061843	0.0630476	0.0642522	0.0654567	0.0666613	0.067867	0.0690791	0.0703043	0.0715489	0.0728195	0.0741226	0.0754646	0.0768521	0.0782916	0.0797895	0.0813524	0.0829867	0.0846989	0.0864956	0.0883832	0.0903658	0.0924377	0.0945908	0.0968169	0.099108	0.101456	0.103853	0.10629	0.10876	0.111254	0.113764	0.116282	0.118802	0.121322	0.123842
		p-value	0.0162378	0.00974915	0.00549013	0.00289836	0.00144148	0.000684172	0.000317227	0.000148807	7.38771e-05	4.08e-05	2.62351e-05	2.02309e-05	1.86773e-05	2.00321e-05	2.38266e-05	2.98843e-05	3.77772e-05	4.64218e-05	5.39664e-05	5.81592e-05	5.71718e-05	5.0522e-05	3.95382e-05	2.69547e-05	1.57251e-05	7.7221e-06	3.18733e-06	1.15955e-06	4.10319e-07	1.6458e-07	9.03044e-08	7.97948e-08	1.20845e-07	2.91795e-07	9.50857e-07	3.48195e-06	1.24379e-05	3.98819e-05	0.000110967	0.000267953	0.000569347
bCC	FA	carrier	0.535019	0.533581	0.532143	0.530705	0.529267	0.527829	0.526391	0.524954	0.523516	0.522078	0.52064	0.5192	0.517751	0.516281	0.514781	0.513241	0.511651	0.51	0.508279	0.506477	0.504585	0.502592	0.500489	0.498264	0.49591	0.493414	0.490771	0.48799	0.485083	0.482063	0.478943	0.475734	0.47245	0.469103	0.465706	0.462271	0.458811	0.455338	0.451863	0.448389	0.444914
		non-carrier	0.538216	0.537665	0.537114	0.536563	0.536012	0.535461	0.534911	0.53436	0.533809	0.533258	0.532707	0.532155	0.531597	0.531024	0.530432	0.529813	0.52916	0.528467	0.527726	0.526932	0.526077	0.525155	0.524159	0.523082	0.521917	0.520658	0.519301	0.517851	0.516317	0.514708	0.513031	0.511295	0.509508	0.50768	0.505818	0.503931	0.502026	0.500114	0.4982	0.496286	0.494372
		difference	-0.00319693	-0.00408397	-0.004971	-0.00585804	-0.00674508	-0.00763212	-0.00851916	-0.00940619	-0.0102932	-0.0111803	-0.0120673	-0.0129549	-0.0138458	-0.0147434	-0.0156509	-0.0165718	-0.0175093	-0.0184668	-0.0194475	-0.0204549	-0.0214922	-0.0225628	-0.0236699	-0.024817	-0.0260074	-0.0272443	-0.0285299	-0.0298613	-0.0312342	-0.0326445	-0.0340881	-0.0355609	-0.0370586	-0.038577	-0.0401122	-0.0416598	-0.0432157	-0.0447757	-0.0463365	-0.0478973	-0.049458
		p-value	0.777313	0.70568	0.631448	0.556288	0.482299	0.411808	0.347058	0.289852	0.241261	0.20152	0.170121	0.146008	0.127684	0.113625	0.102489	0.0931797	0.0848485	0.0768728	0.0688329	0.0604912	0.0517804	0.042795	0.0337824	0.0251239	0.0172901	0.0107558	0.00588597	0.0027799	0.0011259	0.000399434	0.000133413	4.82004e-05	2.2661e-05	1.62155e-05	1.84394e-05	3.05111e-05	6.28636e-05	0.000139388	0.000301918	0.000610608	0.00113693
	MD	carrier	2.70159	2.71358	2.72557	2.73756	2.74955	2.76154	2.77353	2.78552	2.79751	2.8095	2.82149	2.83349	2.84555	2.85772	2.87006	2.88263	2.89549	2.90869	2.9223	2.93636	2.95093	2.96608	2.98186	2.99833	3.01554	3.03355	3.0524	3.07203	3.09239	3.11338	3.13495	3.15702	3.17952	3.20238	3.22552	3.24888	3.27238	3.29595	3.31954	3.34312	3.36671
		non-carrier	2.69886	2.70346	2.70806	2.71266	2.71726	2.72186	2.72646	2.73106	2.73566	2.74026	2.74486	2.74947	2.75412	2.75886	2.76373	2.76878	2.77406	2.77959	2.78544	2.79164	2.79824	2.80529	2.81282	2.82088	2.82952	2.83878	2.84868	2.8592	2.87026	2.88183	2.89384	2.90624	2.91897	2.93197	2.9452	2.9586	2.9721	2.98566	2.99923	3.0128	3.02637
		difference	0.00272282	0.0101131	0.0175034	0.0248937	0.032284	0.0396743	0.0470646	0.0544548	0.0618451	0.0692354	0.0766257	0.0840182	0.0914236	0.0988549	0.106325	0.113847	0.121434	0.129099	0.136854	0.144713	0.152689	0.160795	0.169043	0.177446	0.186019	0.194772	0.203716	0.212837	0.222121	0.23155	0.241109	0.250782	0.260552	0.270402	0.280318	0.290282	0.300279	0.310292	0.320307	0.330323	0.340338
		p-value	0.971419	0.889503	0.802068	0.71077	0.618013	0.526814	0.440458	0.361988	0.293666	0.236611	0.19075	0.155019	0.127638	0.106662	0.0903402	0.0772468	0.0663028	0.0567387	0.0480447	0.0399243	0.0322566	0.0250655	0.0184866	0.0127264	0.00800379	0.00447367	0.00215422	0.000875871	0.000300094	8.97642e-05	2.59033e-05	8.60956e-06	4.09754e-06	3.28057e-06	4.47461e-06	9.09781e-06	2.27705e-05	5.96109e-05	0.000147731	0.000332668	0.000674896
	RD	carrier	0.591408	0.595492	0.599576	0.60366	0.607744	0.611828	0.615912	0.619996	0.624081	0.628165	0.632249	0.636337	0.640446	0.644601	0.648821	0.65313	0.657549	0.662101	0.666807	0.67169	0.676772	0.682075	0.687621	0.693432	0.699531	0.705938	0.712669	0.719703	0.727014	0.734573	0.742354	0.750327	0.758466	0.766744	0.775131	0.783602	0.792128	0.800681	0.80924	0.817798	0.826356
		non-carrier	0.588801	0.590385	0.591969	0.593553	0.595137	0.596722	0.598306	0.59989	0.601474	0.603058	0.604642	0.606229	0.607831	0.609465	0.611146	0.612889	0.614711	0.616627	0.618653	0.620804	0.623096	0.625546	0.628167	0.630977	0.633991	0.637224	0.640687	0.644365	0.648239	0.65229	0.656497	0.660842	0.665304	0.669864	0.674503	0.6792	0.683937	0.688693	0.693453	0.698212	0.702972
		difference	0.00260659	0.0051066	0.00760662	0.0101066	0.0126067	0.0151067	0.0176067	0.0201067	0.0226067	0.0251067	0.0276068	0.0301078	0.0326153	0.0351357	0.0376752	0.0402404	0.0428377	0.0454735	0.0481541	0.050886	0.0536757	0.0565295	0.0594538	0.0624551	0.0655397	0.0687141	0.0719823	0.0753387	0.0787752	0.0822839	0.0858567	0.0894856	0.0931626	0.0968796	0.100629	0.104402	0.108191	0.111988	0.115787	0.119586	0.123384
		p-value	0.921594	0.840395	0.754408	0.665389	0.575774	0.488517	0.40672	0.333144	0.269718	0.217252	0.175448	0.143133	0.118509	0.0996957	0.0850371	0.0732066	0.0632099	0.0543463	0.0461614	0.0384046	0.0309963	0.0239978	0.0175787	0.0119728	0.00741461	0.00405738	0.00190039	0.000747481	0.000247407	7.20018e-05	2.06222e-05	7.02009e-06	3.52874e-06	3.02142e-06	4.3532e-06	9.10548e-06	2.28693e-05	5.91588e-05	0.000143953	0.000318035	0.000634158
	AxD	carrier	1.51972	1.5235	1.52728	1.53105	1.53483	1.5386	1.54238	1.54616	1.54993	1.55371	1.55748	1.56126	1.56505	1.56887	1.57273	1.57664	1.58062	1.58467	1.58882	1.59308	1.59746	1.60197	1.60662	1.61144	1.61643	1.6216	1.62697	1.63252	1.63824	1.6441	1.6501	1.65622	1.66243	1.66873	1.6751	1.68151	1.68796	1.69443	1.70089	1.70736	1.71383
		non-carrier	1.52251	1.52388	1.52525	1.52662	1.52799	1.52936	1.53073	1.5321	1.53347	1.53484	1.53621	1.53759	1.53897	1.54038	1.54183	1.54334	1.54491	1.54656	1.54831	1.55016	1.55213	1.55423	1.55648	1.55889	1.56147	1.56423	1.5672	1.57034	1.57365	1.57711	1.5807	1.58441	1.58822	1.59211	1.59607	1.60007	1.60411	1.60817	1.61223	1.61629	1.62035
		difference	-0.00278919	-0.000383283	0.00202263	0.00442854	0.00683445	0.00924037	0.0116463	0.0140522	0.0164581	0.018864	0.0212699	0.0236758	0.0260818	0.0284877	0.0308937	0.0332997	0.0357058	0.0381119	0.0405181	0.0429244	0.0453307	0.0477372	0.0501438	0.0525505	0.0549573	0.0573643	0.0597714	0.0621787	0.064586	0.0669935	0.0694011	0.0718088	0.0742166	0.0766244	0.0790323	0.0814402	0.0838481	0.0862561	0.088664	0.091072	0.0934799
		p-value	0.912124	0.987366	0.930553	0.842536	0.750222	0.656033	0.563033	0.474579	0.393795	0.323026	0.263481	0.215137	0.176866	0.146925	0.123445	0.104728	0.0893869	0.0763634	0.0649011	0.0544984	0.0448658	0.0358895	0.0276004	0.0201405	0.0137182	0.00854378	0.00475653	0.00233501	0.00101068	0.000396077	0.000151015	6.36486e-05	3.48653e-05	2.82972e-05	3.50201e-05	6.06199e-05	0.000126975	0.000281321	0.000603281	0.00120283	0.00220443
gCC	FA	carrier	0.504168	0.503044	0.50192	0.500796	0.499672	0.498548	0.497424	0.4963	0.495176	0.494052	0.492928	0.491802	0.490665	0.489505	0.488311	0.487072	0.485776	0.484411	0.482968	0.481434	0.479797	0.478047	0.476173	0.474162	0.472003	0.469686	0.467203	0.464564	0.461783	0.458875	0.455853	0.452731	0.449525	0.446248	0.442914	0.439537	0.436132	0.432713	0.429292	0.42587	0.422449
		non-carrier	0.513625	0.51284	0.512054	0.511269	0.510483	0.509698	0.508912	0.508127	0.507341	0.506556	0.505771	0.504984	0.504193	0.503392	0.502576	0.501741	0.500881	0.499992	0.499068	0.498105	0.497098	0.496042	0.494932	0.493762	0.49253	0.491228	0.489855	0.488414	0.486912	0.485354	0.483748	0.482098	0.480412	0.478695	0.476954	0.475194	0.473422	0.471643	0.469864	0.468085	0.466306
		difference	-0.00945727	-0.0097958	-0.0101343	-0.0104729	-0.0108114	-0.0111499	-0.0114885	-0.011827	-0.0121655	-0.0125041	-0.0128426	-0.0131822	-0.0135282	-0.0138872	-0.0142654	-0.0146694	-0.0151055	-0.0155803	-0.0161002	-0.0166716	-0.0173009	-0.0179945	-0.018759	-0.0196008	-0.0205262	-0.0215418	-0.0226515	-0.0238497	-0.0251284	-0.0264796	-0.0278951	-0.0293669	-0.030887	-0.0324474	-0.0340399	-0.0356566	-0.0372894	-0.0389302	-0.0405724	-0.0422145	-0.0438567
		p-value	0.252619	0.214993	0.180518	0.149933	0.123755	0.1022	0.0851787	0.0723463	0.0632022	0.0571995	0.0538296	0.0526191	0.0529804	0.0543146	0.0560393	0.0575932	0.0584592	0.058198	0.056484	0.053137	0.0481499	0.0417107	0.0342124	0.0262404	0.0185163	0.0117785	0.00661727	0.00326765	0.00144267	0.000599873	0.000258873	0.000132002	8.94347e-05	8.46393e-05	0.000107792	0.000168131	0.000289886	0.000510354	0.000874455	0.00142806	0.00221026
	MD	carrier	2.65599	2.66403	2.67207	2.68011	2.68815	2.69619	2.70423	2.71227	2.72031	2.72835	2.73639	2.74445	2.7526	2.76093	2.76954	2.77852	2.78796	2.79795	2.80859	2.81996	2.83217	2.8453	2.85944	2.87469	2.89114	2.90888	2.92797	2.94833	2.96984	2.99239	3.01586	3.04014	3.06511	3.09066	3.11667	3.14302	3.16961	3.1963	3.22302	3.24974	3.27646
		non-carrier	2.58609	2.59066	2.59522	2.59979	2.60436	2.60892	2.61349	2.61806	2.62262	2.62719	2.63176	2.63633	2.64096	2.64568	2.65055	2.65563	2.66095	2.66657	2.67253	2.6789	2.68571	2.69302	2.70087	2.70933	2.71842	2.72822	2.73874	2.74994	2.76177	2.77416	2.78704	2.80036	2.81405	2.82805	2.8423	2.85673	2.87129	2.88592	2.90055	2.91518	2.92982
		difference	0.0698963	0.0733702	0.0768442	0.0803181	0.083792	0.0872659	0.0907398	0.0942137	0.0976876	0.101162	0.104635	0.108116	0.11164	0.115249	0.118985	0.122891	0.12701	0.131384	0.136056	0.141068	0.146463	0.152283	0.158571	0.165369	0.17272	0.180666	0.189235	0.198388	0.208073	0.218236	0.228825	0.239786	0.251065	0.262611	0.274369	0.286287	0.298311	0.310388	0.322474	0.33456	0.346646
		p-value	0.22364	0.179469	0.140427	0.107379	0.0806943	0.0601778	0.0451539	0.0346615	0.0276825	0.023319	0.0208776	0.0198512	0.0198022	0.0203634	0.0212085	0.0220294	0.0225411	0.0225024	0.0217431	0.0201898	0.0178825	0.0149799	0.011746	0.00851383	0.00562141	0.00333009	0.00175625	0.000841633	0.000386529	0.000186057	0.000105188	7.72838e-05	7.71135e-05	0.000101312	0.000161308	0.000283286	0.000508641	0.000889513	0.00147878	0.00232239	0.00345247
	RD	carrier	0.602846	0.605714	0.608582	0.611449	0.614317	0.617185	0.620053	0.622921	0.625789	0.628657	0.631525	0.634398	0.637303	0.640272	0.643337	0.646529	0.649881	0.653425	0.657192	0.661215	0.665525	0.670154	0.675134	0.680498	0.686276	0.692501	0.699194	0.706325	0.713856	0.721745	0.729954	0.738442	0.74717	0.756097	0.765184	0.77439	0.783677	0.793003	0.802336	0.811669	0.821001
		non-carrier	0.580124	0.581819	0.583515	0.58521	0.586906	0.588601	0.590296	0.591992	0.593687	0.595383	0.597078	0.598776	0.60049	0.602236	0.60403	0.605888	0.607826	0.60986	0.612006	0.61428	0.616698	0.619276	0.62203	0.624976	0.62813	0.631508	0.63512	0.638952	0.642984	0.647196	0.651567	0.656079	0.660711	0.665443	0.670255	0.675126	0.680038	0.68497	0.689905	0.69484	0.699775
		difference	0.0227217	0.0238942	0.0250667	0.0262392	0.0274117	0.0285842	0.0297567	0.0309292	0.0321017	0.0332742	0.0344467	0.0356218	0.0368129	0.0380359	0.0393066	0.040641	0.0420551	0.0435647	0.0451858	0.0469344	0.0488262	0.0508774	0.0531038	0.0555212	0.0581458	0.0609933	0.0640738	0.0673732	0.0708718	0.0745495	0.0783865	0.0823629	0.0864587	0.0906541	0.0949291	0.0992638	0.103638	0.108033	0.112431	0.116828	0.121226
		p-value	0.234878	0.189445	0.14916	0.114949	0.087225	0.0658253	0.0500877	0.039052	0.0316924	0.0270984	0.0245613	0.023552	0.023588	0.0242491	0.0251568	0.025957	0.0263296	0.0260149	0.0248432	0.0227615	0.0198493	0.0163213	0.0125074	0.00880481	0.0055974	0.00315599	0.00156264	0.000694669	0.000294864	0.000132835	7.2572e-05	5.38228e-05	5.63197e-05	7.91071e-05	0.000134587	0.000249481	0.000465591	0.000834942	0.00140916	0.0022316	0.00333094
	AxD	carrier	1.4503	1.4526	1.45491	1.45721	1.45952	1.46182	1.46413	1.46643	1.46874	1.47104	1.47334	1.47565	1.47799	1.48039	1.48287	1.48546	1.48819	1.4911	1.4942	1.49754	1.50112	1.50499	1.50918	1.5137	1.51859	1.52388	1.52959	1.53568	1.54213	1.5489	1.55596	1.56326	1.57077	1.57847	1.5863	1.59424	1.60225	1.6103	1.61835	1.62641	1.63446
		non-carrier	1.42584	1.42702	1.4282	1.42937	1.43055	1.43172	1.4329	1.43407	1.43525	1.43643	1.4376	1.43878	1.43998	1.44121	1.44249	1.44385	1.44529	1.44684	1.44852	1.45034	1.45231	1.45446	1.45681	1.45937	1.46216	1.4652	1.4685	1.47204	1.4758	1.47977	1.4839	1.4882	1.49263	1.49716	1.50179	1.50648	1.51122	1.51598	1.52074	1.5255	1.53027
		difference	0.0244543	0.0255831	0.026712	0.0278409	0.0289698	0.0300986	0.0312275	0.0323564	0.0334853	0.0346141	0.035743	0.0368737	0.038015	0.0391777	0.0403724	0.0416098	0.0429005	0.0442553	0.0456849	0.0471998	0.0488108	0.0505285	0.0523636	0.0543269	0.0564288	0.0586803	0.0610878	0.0636421	0.0663298	0.0691376	0.0720522	0.0750601	0.0781481	0.0813028	0.0845109	0.087759	0.0910337	0.0943219	0.0976122	0.100903	0.104193
		p-value	0.238158	0.194431	0.15491	0.120558	0.0919739	0.0692719	0.0520835	0.0396714	0.0311236	0.0255442	0.022182	0.0204598	0.0198986	0.0201161	0.020791	0.0216292	0.0223543	0.0227176	0.0225178	0.0216241	0.0199942	0.0176864	0.01486	0.0117603	0.00868471	0.00592795	0.00372352	0.00218337	0.00123552	0.000712026	0.000448349	0.000330917	0.000299638	0.0003339	0.00044114	0.000651543	0.00101441	0.00159066	0.00244084	0.00361748	0.00515731

## Sheet: MAPT
			Years before estimated symptom onset
tract	parameter	values	-30	-29	-28	-27	-26	-25	-24	-23	-22	-21	-20	-19	-18	-17	-16	-15	-14	-13	-12	-11	-10	-9	-8	-7	-6	-5	-4	-3	-2	-1	0	1	2	3	4	5	6	7	8	9	10
UF	FA	carrier	0.362493	0.363073	0.363652	0.364232	0.364812	0.365391	0.365971	0.36655	0.36713	0.367709	0.368289	0.368862	0.369399	0.36986	0.37021	0.370411	0.370425	0.370216	0.369746	0.368978	0.367874	0.366398	0.364512	0.362179	0.359362	0.356022	0.352138	0.347742	0.342879	0.337598	0.331944	0.325963	0.319704	0.313211	0.306532	0.299713	0.292802	0.285843	0.278877	0.271911	0.264945
		non-carrier	0.354754	0.355807	0.35686	0.357913	0.358966	0.360019	0.361072	0.362125	0.363178	0.364231	0.365284	0.366335	0.367377	0.3684	0.369395	0.370353	0.371264	0.372118	0.372907	0.373621	0.37425	0.374786	0.375218	0.375538	0.375736	0.375802	0.375732	0.375532	0.375216	0.374793	0.374277	0.373679	0.373011	0.372284	0.37151	0.3707	0.369868	0.369024	0.368177	0.367331	0.366485
		difference	0.00773888	0.00726552	0.00679216	0.0063188	0.00584543	0.00537207	0.00489871	0.00442535	0.00395199	0.00347863	0.00300526	0.00252726	0.00202136	0.0014597	0.000814388	5.75384e-05	-0.000838731	-0.00190231	-0.00316107	-0.0046429	-0.00637569	-0.00838732	-0.0107057	-0.0133586	-0.0163741	-0.0197799	-0.0235936	-0.0277906	-0.0323362	-0.0371955	-0.0423336	-0.0477157	-0.053307	-0.0590725	-0.0649775	-0.070987	-0.0770662	-0.0831802	-0.0893001	-0.09542	-0.10154
		p-value	0.742512	0.741219	0.740141	0.739442	0.739374	0.740315	0.742834	0.747746	0.756155	0.769402	0.78879	0.815353	0.850153	0.892913	0.942122	0.996097	0.946158	0.884747	0.819081	0.748202	0.671073	0.586869	0.495355	0.397448	0.296058	0.197104	0.110354	0.0475322	0.0137195	0.00214846	0.00013617	2.58163e-06	1.45371e-08	5.77627e-11	1.00875e-12	3.04201e-13	1.07692e-12	1.21052e-11	1.59862e-10	1.62522e-09	1.14977e-08
	MD	carrier	2.71902	2.69085	2.66268	2.63451	2.60635	2.57818	2.55001	2.52184	2.49367	2.4655	2.43733	2.40926	2.38176	2.35542	2.3308	2.30848	2.28904	2.27305	2.26109	2.25373	2.25156	2.25513	2.26504	2.28186	2.30615	2.3385	2.37927	2.42795	2.48382	2.54616	2.61426	2.6874	2.76485	2.8459	2.92983	3.01591	3.10343	3.19168	3.28004	3.3684	3.45676
		non-carrier	2.33116	2.33122	2.33129	2.33135	2.33141	2.33148	2.33154	2.33161	2.33167	2.33174	2.3318	2.33187	2.33195	2.33205	2.33219	2.33239	2.33264	2.33298	2.3334	2.33393	2.33456	2.33533	2.33624	2.3373	2.33852	2.33992	2.34151	2.34328	2.3452	2.34726	2.34946	2.35176	2.35416	2.35664	2.35918	2.36177	2.36439	2.36703	2.36967	2.37231	2.37496
		difference	0.387864	0.359631	0.331398	0.303165	0.274932	0.246699	0.218466	0.190233	0.162	0.133767	0.105534	0.0773943	0.0498177	0.0233667	-0.00139613	-0.023908	-0.0436062	-0.059928	-0.0723107	-0.0801915	-0.0830076	-0.0801964	-0.0711951	-0.055441	-0.0323713	-0.00142333	0.0377546	0.0846703	0.13862	0.198901	0.264809	0.33564	0.410693	0.489262	0.570645	0.654139	0.739039	0.824643	0.910364	0.996084	1.08181
		p-value	2.05206e-07	2.44408e-07	3.33482e-07	5.47912e-07	1.14874e-06	3.25387e-06	1.2917e-05	7.08965e-05	0.000490621	0.00360135	0.0227559	0.104026	0.315786	0.655223	0.979904	0.684072	0.482817	0.359595	0.290775	0.259539	0.257741	0.285159	0.349757	0.469423	0.672343	0.98504	0.614174	0.251147	0.0573693	0.00625321	0.000318896	9.28072e-06	2.26486e-07	7.04942e-09	3.75588e-10	3.82467e-11	7.1978e-12	2.25397e-12	1.03983e-12	6.32827e-13	4.6696e-13
	RD	carrier	0.735789	0.727057	0.718325	0.709594	0.700862	0.69213	0.683398	0.674667	0.665935	0.657203	0.648471	0.639771	0.63126	0.623127	0.615562	0.608753	0.602891	0.598163	0.594759	0.592869	0.592681	0.594385	0.598169	0.604224	0.612737	0.623899	0.637828	0.654357	0.673251	0.694273	0.717187	0.741755	0.767743	0.794913	0.823028	0.851853	0.881151	0.910686	0.940259	0.969833	0.999407
		non-carrier	0.61781	0.617337	0.616865	0.616392	0.61592	0.615447	0.614975	0.614502	0.61403	0.613557	0.613085	0.612614	0.612152	0.611709	0.611295	0.610918	0.610588	0.610314	0.610105	0.609972	0.609924	0.609969	0.610117	0.610378	0.610761	0.611275	0.611927	0.612708	0.613605	0.614609	0.615706	0.616886	0.618135	0.619444	0.620799	0.62219	0.623603	0.625029	0.626457	0.627885	0.629312
		difference	0.117979	0.10972	0.10146	0.0932012	0.084942	0.0766827	0.0684235	0.0601642	0.051905	0.0436458	0.0353865	0.0271572	0.0191077	0.0114178	0.00426719	-0.00216429	-0.00769688	-0.0121508	-0.0153462	-0.0171035	-0.0172427	-0.0155841	-0.0119479	-0.00615439	0.00197626	0.0126238	0.0259007	0.0416495	0.0596455	0.0796641	0.10148	0.12487	0.149608	0.175469	0.202229	0.229664	0.257548	0.285656	0.313803	0.341949	0.370095
		p-value	0.000414049	0.000468334	0.000557252	0.000708206	0.000978827	0.00150011	0.00259389	0.00510592	0.0113447	0.0274884	0.0682818	0.160519	0.330069	0.571382	0.838642	0.921273	0.737134	0.612432	0.539298	0.509366	0.518516	0.568364	0.666544	0.825515	0.943481	0.647549	0.340321	0.117564	0.0221471	0.00190936	7.02066e-05	1.2681e-06	1.65404e-08	2.60305e-10	7.63034e-12	5.15366e-13	7.9714e-14	2.4647e-14	1.26565e-14	9.32587e-15	8.65974e-15
	AxD	carrier	1.23658	1.22648	1.21637	1.20627	1.19616	1.18606	1.17595	1.16585	1.15574	1.14564	1.13553	1.12546	1.11558	1.10609	1.09717	1.08902	1.08183	1.07579	1.0711	1.06795	1.06652	1.06702	1.06964	1.07456	1.08198	1.09209	1.10501	1.12058	1.13854	1.15867	1.18072	1.20446	1.22963	1.25601	1.28335	1.31141	1.33995	1.36873	1.39755	1.42637	1.45519
		non-carrier	1.09525	1.09625	1.09724	1.09824	1.09924	1.10024	1.10123	1.10223	1.10323	1.10423	1.10523	1.10622	1.10721	1.10819	1.10916	1.1101	1.11101	1.11189	1.11274	1.11353	1.11428	1.11497	1.11561	1.11617	1.11667	1.11708	1.11742	1.11768	1.11787	1.11799	1.11807	1.11809	1.11807	1.11802	1.11794	1.11784	1.11773	1.11761	1.11749	1.11736	1.11724
		difference	0.141333	0.13023	0.119128	0.108026	0.0969232	0.0858208	0.0747184	0.063616	0.0525136	0.0414112	0.0303087	0.0192393	0.00836757	-0.00210864	-0.0119916	-0.0210836	-0.0291868	-0.0361035	-0.0416359	-0.0455864	-0.0477571	-0.0479503	-0.0459683	-0.0416132	-0.0346875	-0.0249932	-0.0124068	0.00289866	0.020676	0.040678	0.0626575	0.0863673	0.11156	0.137989	0.165407	0.193566	0.222219	0.25112	0.280062	0.309004	0.337946
		p-value	1.32586e-05	1.51407e-05	1.84904e-05	2.4818e-05	3.79931e-05	6.95742e-05	0.000160944	0.000493046	0.00201669	0.0101995	0.0528848	0.219077	0.603352	0.900953	0.507017	0.276953	0.160624	0.104248	0.0774768	0.0663366	0.0653147	0.0735814	0.0942091	0.135777	0.216811	0.372874	0.655659	0.916075	0.447422	0.132994	0.0213166	0.00185354	0.000104336	5.12838e-06	2.98629e-07	2.541e-08	3.43863e-09	7.31402e-10	2.29217e-10	9.72953e-11	5.19345e-11
SLF	FA	carrier	0.435707	0.434281	0.432856	0.43143	0.430005	0.428579	0.427154	0.425728	0.424303	0.422878	0.421452	0.420026	0.418597	0.41716	0.415714	0.414254	0.412776	0.411278	0.409756	0.408207	0.406627	0.405013	0.403361	0.401668	0.399931	0.398145	0.39631	0.394427	0.392502	0.390538	0.38854	0.386512	0.384459	0.382384	0.380292	0.378187	0.376073	0.373956	0.371837	0.369719	0.3676
		non-carrier	0.40758	0.407118	0.406655	0.406193	0.40573	0.405268	0.404805	0.404343	0.40388	0.403417	0.402955	0.402492	0.402031	0.401571	0.401115	0.400662	0.400213	0.399771	0.399335	0.398906	0.398486	0.398075	0.397674	0.397285	0.396908	0.396544	0.396194	0.395857	0.395531	0.395216	0.394911	0.394613	0.394323	0.394038	0.393759	0.393482	0.393208	0.392936	0.392663	0.39239	0.392118
		difference	0.0281264	0.0271635	0.0262005	0.0252376	0.0242747	0.0233118	0.0223489	0.021386	0.0204231	0.0194602	0.0184972	0.0175336	0.0165656	0.0155889	0.0145991	0.0135918	0.0125628	0.0115076	0.0104219	0.00930124	0.00814138	0.00693792	0.00568649	0.00438275	0.00302231	0.00160083	0.000115582	-0.00142962	-0.00302933	-0.0046781	-0.00637046	-0.00810099	-0.00986421	-0.0116547	-0.013467	-0.0152956	-0.0171351	-0.0189801	-0.020826	-0.0226719	-0.0245178
		p-value	0.00173647	0.00117922	0.000765649	0.00047558	0.000284603	0.000167197	0.000100139	6.52188e-05	5.07074e-05	5.24272e-05	7.83415e-05	0.000170366	0.000489724	0.00158181	0.00493382	0.0135473	0.0316974	0.0635475	0.111619	0.176282	0.256324	0.349934	0.455504	0.572074	0.69944	0.837992	0.988118	0.85145	0.684853	0.519842	0.367385	0.239118	0.142943	0.0794593	0.0424024	0.0227876	0.0129784	0.00813629	0.00570012	0.00443968	0.00378409
	MD	carrier	2.10365	2.10607	2.10849	2.11091	2.11333	2.11575	2.11816	2.12058	2.123	2.12542	2.12784	2.13027	2.13273	2.13526	2.13789	2.14066	2.14361	2.14676	2.15016	2.15384	2.15782	2.16216	2.16687	2.172	2.17758	2.18365	2.19023	2.19728	2.20476	2.21264	2.22086	2.22939	2.23817	2.24718	2.25635	2.26566	2.27505	2.28449	2.29394	2.30338	2.31282
		non-carrier	2.1118	2.11459	2.11738	2.12017	2.12296	2.12575	2.12854	2.13132	2.13411	2.1369	2.13969	2.14248	2.14526	2.14803	2.15077	2.15348	2.15616	2.15879	2.16137	2.16389	2.16634	2.16872	2.17102	2.17322	2.17533	2.17734	2.17924	2.18103	2.18273	2.18435	2.18589	2.18737	2.18879	2.19017	2.1915	2.19281	2.19411	2.19539	2.19667	2.19795	2.19923
		difference	-0.00815342	-0.00852296	-0.00889251	-0.00926205	-0.00963159	-0.0100011	-0.0103707	-0.0107402	-0.0111098	-0.0114793	-0.0118489	-0.0122114	-0.0125318	-0.0127679	-0.0128775	-0.0128187	-0.0125491	-0.0120267	-0.0112093	-0.0100549	-0.00852112	-0.00656599	-0.00414734	-0.00122301	0.00224912	0.0063112	0.0109896	0.0162473	0.0220318	0.0282904	0.0349704	0.0420191	0.0493838	0.0570119	0.0648507	0.0728475	0.0809497	0.0891045	0.0972681	0.105432	0.113595
		p-value	0.748107	0.717808	0.684985	0.650359	0.615288	0.581852	0.552679	0.530396	0.516847	0.51249	0.516355	0.526719	0.542195	0.561597	0.584093	0.609293	0.637205	0.66816	0.702761	0.741857	0.786561	0.838281	0.898773	0.970193	0.944886	0.84361	0.723799	0.586816	0.438646	0.291534	0.163633	0.0725712	0.0237498	0.00557562	0.00102451	0.000190201	5.01339e-05	2.33062e-05	1.87437e-05	2.21107e-05	3.2163e-05
	RD	carrier	0.52553	0.527025	0.528521	0.530017	0.531512	0.533008	0.534504	0.535999	0.537495	0.538991	0.540486	0.541984	0.54349	0.545015	0.546568	0.548158	0.549795	0.551487	0.553244	0.555075	0.55699	0.558998	0.561108	0.563329	0.565671	0.568143	0.57075	0.573486	0.576337	0.579292	0.582341	0.585471	0.58867	0.591927	0.595231	0.59857	0.601931	0.605305	0.60868	0.612055	0.615431
		non-carrier	0.545618	0.546632	0.547647	0.548661	0.549675	0.55069	0.551704	0.552718	0.553733	0.554747	0.555761	0.556775	0.557786	0.558791	0.559786	0.560769	0.561737	0.562686	0.563613	0.564516	0.565392	0.566236	0.567047	0.56782	0.568554	0.569244	0.569889	0.570493	0.571057	0.571587	0.572086	0.572558	0.573007	0.573437	0.573851	0.574254	0.574649	0.57504	0.575431	0.575821	0.576212
		difference	-0.0200884	-0.019607	-0.0191257	-0.0186444	-0.0181631	-0.0176817	-0.0172004	-0.0167191	-0.0162377	-0.0157564	-0.0152751	-0.0147917	-0.0142959	-0.0137755	-0.0132179	-0.0126109	-0.0119421	-0.0111991	-0.0103695	-0.0094411	-0.00840141	-0.00723809	-0.00593879	-0.00449115	-0.00288279	-0.00110136	0.000860864	0.00299307	0.00527981	0.00770562	0.0102551	0.0129127	0.015663	0.0184906	0.02138	0.0243157	0.0272824	0.0302645	0.0332492	0.0362339	0.0392186
		p-value	0.0504935	0.0393337	0.0298503	0.0222392	0.0165554	0.0127114	0.0105452	0.00996036	0.0111217	0.0146813	0.0219635	0.0349065	0.0555203	0.0850465	0.123476	0.169742	0.222323	0.279825	0.341323	0.406489	0.475596	0.549484	0.629535	0.717671	0.816355	0.928538	0.942913	0.797293	0.637245	0.470547	0.311345	0.177891	0.0846759	0.0330585	0.0109618	0.0034391	0.00119834	0.00053419	0.000322338	0.00025552	0.000248153
	AxD	carrier	1.04876	1.04817	1.04757	1.04698	1.04639	1.04579	1.0452	1.0446	1.04401	1.04341	1.04282	1.04223	1.04166	1.04112	1.04063	1.04021	1.03989	1.03966	1.03956	1.03961	1.03981	1.04018	1.04075	1.04153	1.04253	1.04379	1.0453	1.04705	1.04902	1.05119	1.05353	1.05603	1.05866	1.0614	1.06423	1.06712	1.07006	1.07302	1.07598	1.07894	1.08191
		non-carrier	1.02091	1.02168	1.02246	1.02323	1.024	1.02477	1.02554	1.02632	1.02709	1.02786	1.02863	1.0294	1.03017	1.03094	1.0317	1.03246	1.0332	1.03394	1.03467	1.03538	1.03608	1.03676	1.03743	1.03807	1.0387	1.0393	1.03988	1.04044	1.04098	1.04149	1.042	1.04249	1.04296	1.04343	1.04389	1.04434	1.04479	1.04523	1.04568	1.04613	1.04657
		difference	0.0278506	0.0264845	0.0251184	0.0237523	0.0223862	0.0210202	0.0196541	0.018288	0.0169219	0.0155558	0.0141898	0.0128269	0.0114832	0.0101778	0.00892999	0.00775886	0.0066836	0.00572339	0.00489741	0.00422483	0.00372482	0.00341657	0.00331923	0.003452	0.00383405	0.00448454	0.00541547	0.00661006	0.00804433	0.00969432	0.0115361	0.0135456	0.0156989	0.0179721	0.0203412	0.0227821	0.025271	0.0277839	0.0303008	0.0328176	0.0353345
		p-value	0.00992119	0.00981076	0.009978	0.0105335	0.0116573	0.0136514	0.0170312	0.0226718	0.0320184	0.047313	0.0716867	0.108727	0.160875	0.227968	0.306723	0.391537	0.476095	0.554781	0.623369	0.679021	0.719907	0.744715	0.752205	0.740834	0.708508	0.652511	0.570542	0.464189	0.340008	0.212325	0.103666	0.0349308	0.00710048	0.000859138	8.80032e-05	1.58171e-05	8.31001e-06	1.09559e-05	2.2809e-05	5.30138e-05	0.00011719
Cingulum	FA	carrier	0.328251	0.331619	0.334987	0.338354	0.341722	0.34509	0.348457	0.351825	0.355193	0.358561	0.361928	0.365289	0.368605	0.371834	0.374931	0.377853	0.380555	0.382995	0.385127	0.386908	0.388294	0.389242	0.389708	0.389646	0.389015	0.38777	0.385883	0.383393	0.380354	0.376822	0.372852	0.368498	0.363814	0.358857	0.35368	0.348339	0.342888	0.337382	0.331867	0.326352	0.320837
		non-carrier	0.383842	0.382774	0.381707	0.380639	0.379571	0.378504	0.377436	0.376368	0.375301	0.374233	0.373165	0.372099	0.371036	0.369983	0.368942	0.36792	0.36692	0.365947	0.365004	0.364098	0.363231	0.362409	0.361636	0.360917	0.360255	0.359656	0.359121	0.358648	0.358231	0.357864	0.357541	0.357257	0.357007	0.356784	0.356584	0.3564	0.356228	0.356061	0.355895	0.355729	0.355563
		difference	-0.0555906	-0.0511552	-0.0467199	-0.0422846	-0.0378492	-0.0334139	-0.0289786	-0.0245432	-0.0201079	-0.0156726	-0.0112372	-0.00680994	-0.00243097	0.00185135	0.00598873	0.00993284	0.0136354	0.017048	0.0201224	0.0228102	0.0250632	0.026833	0.0280713	0.0287298	0.0287602	0.0281142	0.0267615	0.0247444	0.0221233	0.0189587	0.0153109	0.0112404	0.00680742	0.00207249	-0.00290404	-0.00806176	-0.0133403	-0.0186792	-0.0240281	-0.0293771	-0.0347261
		p-value	0.00873273	0.0102043	0.0122156	0.015055	0.0192166	0.0255824	0.0357998	0.0530774	0.0838694	0.141243	0.250306	0.450627	0.773471	0.818337	0.447724	0.209996	0.0939268	0.0448082	0.0244835	0.0157018	0.011755	0.0100967	0.0097701	0.0104986	0.0124126	0.0160774	0.0227535	0.0348481	0.0570562	0.0983329	0.174602	0.310229	0.531944	0.847064	0.785385	0.449803	0.215403	0.0887363	0.0332143	0.0119617	0.00435817
	MD	carrier	2.22314	2.22473	2.22632	2.22791	2.2295	2.23109	2.23268	2.23427	2.23587	2.23746	2.23905	2.24065	2.24228	2.24398	2.24578	2.24772	2.24984	2.25216	2.25472	2.25756	2.26071	2.2642	2.26808	2.27236	2.2771	2.28232	2.28804	2.29424	2.30086	2.30788	2.31524	2.3229	2.33082	2.33896	2.34727	2.35571	2.36423	2.3728	2.38137	2.38995	2.39852
		non-carrier	2.21682	2.21955	2.22228	2.22501	2.22774	2.23047	2.2332	2.23592	2.23865	2.24138	2.24411	2.24684	2.24955	2.25225	2.25491	2.25752	2.26008	2.26258	2.265	2.26733	2.26956	2.27168	2.27368	2.27554	2.27726	2.27883	2.28024	2.2815	2.28261	2.28361	2.28449	2.28528	2.28598	2.28661	2.28719	2.28773	2.28824	2.28874	2.28923	2.28973	2.29022
		difference	0.00631115	0.00517391	0.00403668	0.00289944	0.00176221	0.000624973	-0.000512261	-0.0016495	-0.00278673	-0.00392397	-0.0050612	-0.00619085	-0.00727498	-0.00826807	-0.00912461	-0.00979908	-0.010246	-0.0104197	-0.0102749	-0.00976586	-0.0088472	-0.00747335	-0.00559881	-0.00317804	-0.000165547	0.0034842	0.00779966	0.012741	0.0182513	0.0242737	0.0307512	0.0376271	0.0448443	0.052346	0.0600753	0.0679753	0.0759891	0.0840598	0.09214	0.10022	0.1083
		p-value	0.89297	0.906892	0.922755	0.94089	0.961668	0.985481	0.987291	0.956355	0.921625	0.88339	0.842497	0.800713	0.761347	0.727962	0.703315	0.688882	0.684951	0.69109	0.706659	0.731169	0.764472	0.806816	0.858839	0.921503	0.995979	0.91659	0.815934	0.704623	0.587357	0.470509	0.361293	0.266191	0.189275	0.131338	0.0903153	0.0626079	0.0444411	0.0326778	0.0250382	0.0199883	0.0165758
	RD	carrier	0.599742	0.598979	0.598216	0.597453	0.59669	0.595928	0.595165	0.594402	0.593639	0.592876	0.592113	0.591355	0.590625	0.589952	0.589365	0.588891	0.588559	0.588398	0.588436	0.588701	0.589222	0.590027	0.591145	0.592604	0.594433	0.596659	0.599302	0.602335	0.605723	0.609431	0.613424	0.617665	0.62212	0.626752	0.631526	0.636407	0.641359	0.646346	0.651339	0.656333	0.661326
		non-carrier	0.574129	0.575538	0.576947	0.578355	0.579764	0.581173	0.582582	0.583991	0.5854	0.586809	0.588218	0.589625	0.591028	0.592419	0.593793	0.595146	0.59647	0.597761	0.599012	0.600219	0.601376	0.602477	0.603517	0.604489	0.605389	0.606211	0.606952	0.607615	0.608209	0.60874	0.609215	0.609642	0.610026	0.610376	0.610698	0.610999	0.611285	0.611565	0.611844	0.612123	0.612402
		difference	0.0256132	0.0234414	0.0212697	0.0190979	0.0169262	0.0147544	0.0125827	0.0104109	0.00823915	0.0060674	0.00389565	0.00172957	-0.000402508	-0.00246657	-0.00442862	-0.00625463	-0.00791062	-0.00936257	-0.0105765	-0.0115183	-0.0121541	-0.0124498	-0.0123715	-0.011885	-0.0109565	-0.00955193	-0.00764998	-0.00528044	-0.00248582	0.000691378	0.00420864	0.00802346	0.0120933	0.0163757	0.0208282	0.0254081	0.0300731	0.0347806	0.0394952	0.0442098	0.0489243
		p-value	0.240484	0.254322	0.271226	0.292134	0.318327	0.351563	0.394223	0.449455	0.521191	0.61378	0.73082	0.87243	0.969094	0.808716	0.663269	0.544454	0.45574	0.394456	0.355597	0.334464	0.32773	0.3336	0.351725	0.383124	0.430239	0.497094	0.588877	0.709452	0.860479	0.960873	0.764524	0.567748	0.390959	0.250027	0.150283	0.0867646	0.0494674	0.0286405	0.0172154	0.010862	0.00722236
	AxD	carrier	1.01783	1.02106	1.02429	1.02753	1.03076	1.034	1.03723	1.04047	1.0437	1.04693	1.05017	1.0534	1.05661	1.05976	1.06285	1.06584	1.06872	1.07145	1.07401	1.07639	1.07855	1.08047	1.08213	1.0835	1.08457	1.0853	1.08569	1.08575	1.08551	1.085	1.08425	1.0833	1.08217	1.08089	1.07949	1.078	1.07645	1.07488	1.07329	1.07171	1.07013
		non-carrier	1.06693	1.06671	1.06648	1.06625	1.06602	1.0658	1.06557	1.06534	1.06511	1.06488	1.06466	1.06443	1.0642	1.06398	1.06376	1.06354	1.06334	1.06314	1.06295	1.06277	1.0626	1.06244	1.0623	1.06218	1.06207	1.06198	1.06191	1.06186	1.06183	1.06181	1.0618	1.0618	1.06182	1.06184	1.06187	1.06191	1.06194	1.06198	1.06202	1.06206	1.0621
		difference	-0.0491097	-0.0456475	-0.0421854	-0.0387232	-0.035261	-0.0317989	-0.0283367	-0.0248745	-0.0214124	-0.0179502	-0.014488	-0.0110301	-0.00759719	-0.00421453	-0.000907201	0.0022997	0.00538106	0.00831177	0.0110667	0.0136208	0.0159489	0.018026	0.0198268	0.0213264	0.0224995	0.0233212	0.0237756	0.0238848	0.0236802	0.0231931	0.0224549	0.021497	0.0203508	0.0190477	0.017619	0.0160962	0.0145106	0.0128936	0.0112714	0.0096492	0.008027
		p-value	0.00751526	0.0079828	0.00860411	0.00945181	0.0106457	0.0123935	0.0150757	0.0194355	0.0270263	0.0413225	0.0704935	0.133574	0.268365	0.521575	0.889019	0.728549	0.436431	0.255947	0.155061	0.0995875	0.0681479	0.0494197	0.0376473	0.0298714	0.0245249	0.0207577	0.0181047	0.0163114	0.0152903	0.0151014	0.015985	0.0184759	0.0236472	0.0335324	0.0516447	0.0830924	0.133345	0.205366	0.297192	0.40309	0.515686
Sag. Strat.	FA	carrier	0.501572	0.500411	0.499249	0.498088	0.496926	0.495765	0.494604	0.493442	0.492281	0.49112	0.489958	0.488796	0.487628	0.486447	0.485249	0.484026	0.482774	0.481485	0.480154	0.478775	0.477342	0.475849	0.474289	0.472658	0.470948	0.469154	0.467272	0.465307	0.463267	0.461159	0.458992	0.456771	0.454506	0.452203	0.449869	0.447514	0.445143	0.442764	0.440385	0.438005	0.435626
		non-carrier	0.483388	0.482888	0.482388	0.481888	0.481388	0.480888	0.480388	0.479888	0.479388	0.478888	0.478388	0.477888	0.477385	0.476877	0.476362	0.475837	0.475301	0.474749	0.474181	0.473593	0.472983	0.472349	0.471688	0.470998	0.470277	0.469521	0.46873	0.467906	0.467051	0.466169	0.465262	0.464334	0.463388	0.462427	0.461454	0.460471	0.459483	0.458491	0.457499	0.456507	0.455515
		difference	0.0181841	0.0175227	0.0168613	0.0161999	0.0155386	0.0148772	0.0142158	0.0135544	0.0128931	0.0122317	0.0115703	0.0109083	0.0102428	0.00957003	0.00888654	0.00818871	0.00747295	0.00673567	0.00597329	0.00518222	0.00435888	0.00349969	0.00260104	0.00165937	0.000671076	-0.000367417	-0.00145835	-0.0025986	-0.00378367	-0.00500908	-0.00627034	-0.00756299	-0.00888253	-0.0102245	-0.0115844	-0.0129577	-0.01434	-0.0157268	-0.0171143	-0.0185018	-0.0198893
		p-value	0.191583	0.176739	0.162087	0.148097	0.135403	0.124829	0.117416	0.114459	0.117559	0.128661	0.149917	0.183137	0.228754	0.285117	0.348917	0.41635	0.484201	0.550351	0.613768	0.674272	0.732273	0.788574	0.844265	0.900688	0.959472	0.977377	0.907454	0.828397	0.738038	0.63492	0.519582	0.396715	0.277242	0.176882	0.107839	0.0700954	0.0544158	0.0516818	0.0563919	0.0655687	0.0773918
	MD	carrier	2.47624	2.46922	2.46219	2.45517	2.44814	2.44111	2.43409	2.42706	2.42004	2.41301	2.40598	2.399	2.3923	2.38615	2.38084	2.37663	2.37381	2.37265	2.37343	2.37643	2.38193	2.39019	2.40151	2.41615	2.4344	2.45653	2.48271	2.5127	2.54616	2.58274	2.62208	2.66386	2.70771	2.7533	2.80027	2.84828	2.89699	2.94604	2.99515	3.04426	3.09337
		non-carrier	2.40355	2.40736	2.41117	2.41498	2.41879	2.4226	2.42641	2.43022	2.43403	2.43783	2.44164	2.44546	2.44931	2.45323	2.45725	2.4614	2.46572	2.47025	2.47502	2.48005	2.48539	2.49107	2.49713	2.50359	2.51049	2.51786	2.52573	2.53407	2.54283	2.55197	2.56145	2.57123	2.58126	2.59151	2.60192	2.61246	2.62309	2.63375	2.64443	2.6551	2.66578
		difference	0.0726968	0.0618612	0.0510255	0.0401898	0.0293541	0.0185185	0.00768278	-0.00315289	-0.0139886	-0.0248242	-0.0356599	-0.046455	-0.0570069	-0.0670721	-0.0764073	-0.0847694	-0.0919149	-0.0976005	-0.101583	-0.103619	-0.103465	-0.100879	-0.0956153	-0.0874324	-0.0760865	-0.0613343	-0.0430237	-0.0213676	0.00332982	0.0307645	0.0606322	0.0926289	0.12645	0.161793	0.198351	0.235822	0.273902	0.312285	0.350719	0.389154	0.427588
		p-value	0.637613	0.678462	0.723698	0.773591	0.828302	0.887838	0.951982	0.979753	0.908174	0.834411	0.759875	0.686412	0.616792	0.55351	0.498276	0.451984	0.414854	0.386691	0.367158	0.356014	0.353337	0.359742	0.376659	0.406766	0.454696	0.528221	0.639387	0.80308	0.966436	0.671527	0.361717	0.132821	0.0316303	0.00599069	0.00139353	0.000544913	0.000355811	0.000326189	0.000356581	0.00042048	0.000507923
	RD	carrier	0.579913	0.578789	0.577664	0.57654	0.575415	0.574291	0.573166	0.572042	0.570917	0.569793	0.568681	0.567646	0.566764	0.566113	0.565768	0.565806	0.566304	0.567339	0.568987	0.571326	0.574431	0.578379	0.583247	0.589112	0.59605	0.60411	0.613223	0.623295	0.63423	0.645931	0.658303	0.671249	0.684675	0.698485	0.712582	0.72687	0.741255	0.755655	0.770055	0.784456	0.511856
		non-carrier	0.577185	0.578568	0.579951	0.581335	0.582718	0.584101	0.585484	0.586867	0.58825	0.589633	0.591018	0.592412	0.593826	0.595268	0.59675	0.59828	0.599868	0.601523	0.603257	0.605077	0.606994	0.609018	0.611157	0.613423	0.615824	0.618367	0.621043	0.623839	0.626745	0.629748	0.632835	0.635995	0.639215	0.642484	0.645789	0.649118	0.652459	0.655802	0.659146	0.662489	0.52127
		difference	0.00272777	0.000220236	-0.0022873	-0.00479484	-0.00730238	-0.00980992	-0.0123175	-0.014825	-0.0173325	-0.0198401	-0.0223364	-0.0247658	-0.0270612	-0.0291557	-0.0309822	-0.0324738	-0.0335635	-0.0341843	-0.0342692	-0.0337512	-0.0325634	-0.0306387	-0.0279102	-0.0243109	-0.0197738	-0.0142571	-0.00781927	-0.00054415	0.00748456	0.0161831	0.0254678	0.0352549	0.0454606	0.0560013	0.0667932	0.0777525	0.0887955	0.0998525	0.11091	0.121967	-0.00941357
		p-value	0.956606	0.996371	0.96102	0.915669	0.867802	0.817803	0.766218	0.713761	0.661288	0.609747	0.560284	0.514611	0.474177	0.439896	0.412193	0.39114	0.376627	0.368528	0.366854	0.371891	0.384356	0.405599	0.437924	0.485103	0.553214	0.651427	0.791036	0.984097	0.765111	0.480445	0.229264	0.0789929	0.0220994	0.00685534	0.00309453	0.00210257	0.0019018	0.00200647	0.00226744	0.00262375	0.774209
	AxD	carrier	1.32064	1.31546	1.31028	1.3051	1.29992	1.29474	1.28956	1.28438	1.2792	1.27402	1.26884	1.26368	1.25865	1.25387	1.24948	1.24559	1.24233	1.23984	1.23824	1.23766	1.23822	1.24005	1.24328	1.24803	1.25444	1.26262	1.27267	1.28446	1.29784	1.31264	1.32872	1.34591	1.36406	1.383	1.40257	1.42262	1.44299	1.46352	1.48407	1.50462	1.52518
		non-carrier	1.2528	1.25379	1.25478	1.25577	1.25677	1.25776	1.25875	1.25974	1.26074	1.26173	1.26272	1.26372	1.26473	1.26577	1.26685	1.26799	1.26921	1.27051	1.27192	1.27345	1.27511	1.27692	1.27889	1.28103	1.28337	1.28592	1.28868	1.29164	1.29479	1.29811	1.30157	1.30516	1.30886	1.31266	1.31653	1.32045	1.32441	1.32839	1.33237	1.33636	1.34034
		difference	0.0678399	0.0616676	0.0554952	0.0493229	0.0431506	0.0369782	0.0308059	0.0246336	0.0184612	0.0122889	0.00611654	-3.70804e-05	-0.00607839	-0.0118951	-0.0173748	-0.0224053	-0.0268743	-0.0306693	-0.0336782	-0.0357886	-0.0368882	-0.0368646	-0.0356056	-0.0329989	-0.0289321	-0.023293	-0.0160113	-0.00718527	0.00304463	0.014538	0.0271546	0.0407538	0.0551955	0.070339	0.0860441	0.10217	0.118577	0.135125	0.151696	0.168267	0.184838
		p-value	0.193201	0.217055	0.246266	0.282193	0.32648	0.381028	0.447877	0.528952	0.625618	0.738056	0.864591	0.99916	0.861326	0.730942	0.615283	0.518473	0.441483	0.38311	0.341187	0.313539	0.298605	0.295812	0.30595	0.331742	0.378937	0.458347	0.588387	0.793749	0.903898	0.526453	0.194254	0.0359473	0.00338634	0.000289662	4.87454e-05	2.05265e-05	1.67739e-05	1.92905e-05	2.53952e-05	3.45984e-05	4.67439e-05
PTR	FA	carrier	0.541229	0.538212	0.535195	0.532177	0.52916	0.526143	0.523125	0.520108	0.51709	0.514073	0.511056	0.50804	0.505035	0.502052	0.499102	0.496194	0.493341	0.490552	0.48784	0.485213	0.482684	0.480264	0.477962	0.47579	0.473758	0.471878	0.470156	0.468583	0.467145	0.465829	0.46462	0.463507	0.462474	0.461509	0.460598	0.459728	0.458885	0.458055	0.457228	0.4564	0.455573
		non-carrier	0.515104	0.513944	0.512784	0.511624	0.510464	0.509304	0.508144	0.506984	0.505825	0.504665	0.503505	0.502345	0.501188	0.500034	0.498886	0.497746	0.496616	0.495497	0.494392	0.493303	0.492231	0.491179	0.490148	0.489141	0.48816	0.487205	0.486279	0.48538	0.484506	0.483653	0.48282	0.482004	0.481203	0.480414	0.479634	0.478862	0.478095	0.477331	0.476566	0.475802	0.475038
		difference	0.0261255	0.0242681	0.0224106	0.0205532	0.0186957	0.0168382	0.0149808	0.0131233	0.0112659	0.00940841	0.00755095	0.00569496	0.00384784	0.00201844	0.000215623	-0.00155176	-0.00327483	-0.00494475	-0.00655264	-0.00808965	-0.00954691	-0.0109156	-0.0121868	-0.0133516	-0.0144013	-0.015327	-0.016123	-0.0167973	-0.0173608	-0.0178246	-0.0181997	-0.0184974	-0.0187286	-0.0189045	-0.019036	-0.0191343	-0.0192105	-0.0192755	-0.0193388	-0.019402	-0.0194653
		p-value	0.0757275	0.0757302	0.0763451	0.0779198	0.0810202	0.0865969	0.096298	0.11305	0.142056	0.192112	0.275906	0.405522	0.580604	0.781048	0.977658	0.850477	0.710242	0.599218	0.511602	0.441497	0.384052	0.335594	0.293426	0.255606	0.220758	0.187968	0.156797	0.127465	0.10063	0.0771946	0.0580722	0.043897	0.0348376	0.0307163	0.0314359	0.0373838	0.0493816	0.0680523	0.0931216	0.12349	0.157553
	MD	carrier	2.31179	2.31293	2.31407	2.31521	2.31636	2.3175	2.31864	2.31978	2.32092	2.32207	2.32321	2.32437	2.32568	2.32725	2.32924	2.33178	2.33501	2.33906	2.34408	2.35019	2.35755	2.36628	2.37652	2.38841	2.40209	2.41769	2.4353	2.45481	2.47603	2.49881	2.52295	2.5483	2.57468	2.60192	2.62985	2.6583	2.68708	2.71604	2.74503	2.77402	2.80301
		non-carrier	2.2724	2.27616	2.27992	2.28368	2.28744	2.2912	2.29496	2.29872	2.30248	2.30624	2.31	2.31377	2.31758	2.32148	2.3255	2.3297	2.3341	2.33877	2.34373	2.34903	2.35471	2.36083	2.36741	2.3745	2.38214	2.39038	2.39925	2.4087	2.41868	2.42915	2.44004	2.4513	2.46288	2.47473	2.48679	2.49901	2.51134	2.52372	2.53611	2.5485	2.56088
		difference	0.0393904	0.0367718	0.0341531	0.0315344	0.0289157	0.026297	0.0236783	0.0210597	0.018441	0.0158223	0.0132036	0.0106007	0.00809276	0.00577459	0.00374114	0.00208728	0.000907941	0.000298007	0.000352385	0.00116598	0.00283368	0.00545041	0.00911105	0.0139105	0.0199437	0.0273055	0.0360552	0.0461099	0.0573508	0.0696594	0.0829169	0.0970049	0.111805	0.127197	0.143065	0.159288	0.175749	0.192328	0.208927	0.225526	0.242124
		p-value	0.700272	0.700754	0.701921	0.704077	0.707654	0.713247	0.721656	0.733891	0.751093	0.774307	0.804047	0.839551	0.877781	0.91471	0.946774	0.971654	0.98827	0.996333	0.995852	0.986782	0.968812	0.941237	0.902863	0.851944	0.786181	0.702929	0.600463	0.481538	0.354858	0.235741	0.141453	0.0807393	0.0488111	0.0347594	0.0301024	0.030357	0.0333758	0.0380069	0.0435248	0.0494717	0.0555551
	RD	carrier	0.513972	0.516088	0.518203	0.520319	0.522435	0.524551	0.526667	0.528783	0.530899	0.533015	0.535136	0.537287	0.539499	0.541803	0.544229	0.546807	0.549567	0.552542	0.555759	0.559251	0.563048	0.56718	0.571678	0.576571	0.581891	0.587657	0.593842	0.600408	0.607316	0.614529	0.622009	0.629717	0.637616	0.645667	0.653832	0.662073	0.670353	0.678639	0.686924	0.69521	0.554801
		non-carrier	0.522826	0.524383	0.525939	0.527496	0.529052	0.530609	0.532166	0.533722	0.535279	0.536835	0.538394	0.539964	0.541558	0.543186	0.544861	0.546595	0.548399	0.550284	0.552263	0.554347	0.556548	0.558877	0.561347	0.563968	0.566752	0.569708	0.572824	0.576086	0.579479	0.582989	0.586601	0.590301	0.594074	0.597905	0.60178	0.605684	0.609603	0.613524	0.617446	0.621367	0.572306
		difference	-0.00885428	-0.00829499	-0.0077357	-0.00717641	-0.00661712	-0.00605783	-0.00549854	-0.00493925	-0.00437996	-0.00382067	-0.00325825	-0.00267704	-0.00205824	-0.00138307	-0.00063273	0.000211568	0.00116862	0.00225721	0.00349613	0.00490418	0.00650015	0.00830282	0.010331	0.0126035	0.015139	0.0179494	0.0210182	0.0243218	0.0278369	0.0315399	0.0354073	0.0394157	0.0435415	0.0477612	0.0520515	0.0563887	0.0607494	0.065114	0.0694786	0.0738432	-0.017505
		p-value	0.771728	0.76936	0.767294	0.765834	0.765461	0.766898	0.771163	0.779539	0.79333	0.813338	0.839342	0.87022	0.90402	0.938867	0.973683	0.991729	0.956934	0.921127	0.883304	0.842323	0.79692	0.74569	0.687105	0.619589	0.541791	0.453602	0.358459	0.263468	0.178611	0.113255	0.0710059	0.0483055	0.0386453	0.0368627	0.0399899	0.0463575	0.0548209	0.064481	0.074704	0.0850569	0.19268
	AxD	carrier	1.2922	1.28986	1.28751	1.28516	1.28281	1.28047	1.27812	1.27577	1.27342	1.27108	1.26873	1.26639	1.26412	1.26198	1.26003	1.25835	1.25699	1.25603	1.25552	1.25554	1.25614	1.25739	1.25937	1.26213	1.26573	1.27026	1.27573	1.28211	1.2893	1.29722	1.3058	1.31496	1.3246	1.33465	1.34502	1.35564	1.36643	1.37729	1.38817	1.39905	1.40993
		non-carrier	1.23335	1.23362	1.23388	1.23414	1.23441	1.23467	1.23494	1.2352	1.23546	1.23573	1.23599	1.23626	1.23655	1.23689	1.23729	1.2378	1.23842	1.23918	1.2401	1.24121	1.24254	1.24409	1.24591	1.24801	1.25041	1.25315	1.25622	1.25962	1.26331	1.26727	1.27146	1.27585	1.28042	1.28514	1.28998	1.2949	1.29989	1.3049	1.30991	1.31493	1.31995
		difference	0.05885	0.0562389	0.0536278	0.0510167	0.0484056	0.0457946	0.0431835	0.0405724	0.0379613	0.0353502	0.0327392	0.030135	0.0275728	0.0250942	0.0227412	0.0205555	0.018579	0.0168536	0.0154212	0.0143234	0.0136023	0.0132996	0.0134572	0.0141169	0.0153205	0.01711	0.0195114	0.0224882	0.0259881	0.0299587	0.0343477	0.0391028	0.0441718	0.0495023	0.055042	0.0607387	0.0665399	0.0723934	0.0782557	0.084118	0.0899802
		p-value	0.19425	0.188797	0.183506	0.178557	0.174202	0.170801	0.168855	0.169063	0.172391	0.18015	0.194068	0.21616	0.247984	0.290026	0.341066	0.398004	0.456456	0.511823	0.560184	0.598657	0.625304	0.638794	0.638049	0.621969	0.589307	0.538778	0.470088	0.386594	0.295111	0.205843	0.130278	0.0761955	0.0436908	0.0269088	0.0192703	0.0164358	0.0161942	0.0174989	0.0198072	0.0227927	0.0262338
PCR	FA	carrier	0.43724	0.43554	0.433839	0.432138	0.430438	0.428737	0.427036	0.425336	0.423635	0.421934	0.420234	0.418534	0.416843	0.415168	0.413518	0.411901	0.410325	0.408798	0.407328	0.405924	0.404593	0.403345	0.402186	0.401127	0.400173	0.399335	0.398616	0.39801	0.397507	0.397096	0.396766	0.396509	0.396313	0.396168	0.396064	0.395991	0.395939	0.395896	0.395856	0.395815	0.395775
		non-carrier	0.410984	0.410325	0.409666	0.409007	0.408348	0.407688	0.407029	0.40637	0.405711	0.405051	0.404392	0.403734	0.40308	0.402436	0.401807	0.401197	0.400612	0.400056	0.399534	0.39905	0.398611	0.39822	0.397882	0.397603	0.397388	0.39724	0.397163	0.397154	0.397205	0.397311	0.397465	0.397662	0.397896	0.39816	0.398448	0.398755	0.399073	0.399398	0.399724	0.40005	0.400375
		difference	0.0262559	0.0252144	0.024173	0.0231315	0.0220901	0.0210486	0.0200072	0.0189657	0.0179242	0.0168828	0.0158413	0.0148004	0.0137629	0.012732	0.0117111	0.0107035	0.00971264	0.00874175	0.0077942	0.00687332	0.00598245	0.00512491	0.00430405	0.00352319	0.00278567	0.00209483	0.00145274	0.0008565	0.000301928	-0.000215137	-0.000698864	-0.00115342	-0.00158297	-0.00199169	-0.00238373	-0.00276328	-0.00313449	-0.00350153	-0.00386788	-0.00423422	-0.00460057
		p-value	0.0214062	0.0209438	0.0207826	0.0210082	0.0217412	0.0231555	0.0255067	0.0291726	0.0347094	0.0429174	0.0549027	0.0720698	0.0958939	0.127629	0.167955	0.216702	0.272805	0.334509	0.399728	0.466409	0.532791	0.597536	0.659746	0.718917	0.774866	0.827648	0.877621	0.925721	0.972918	0.979975	0.932389	0.884125	0.835522	0.787595	0.742013	0.700794	0.665719	0.637731	0.616742	0.60205	0.592574
	MD	carrier	2.22624	2.23127	2.2363	2.24133	2.24636	2.25139	2.25643	2.26146	2.26649	2.27152	2.27655	2.28159	2.28667	2.29182	2.29709	2.30252	2.30814	2.31399	2.32011	2.32655	2.33333	2.3405	2.3481	2.35616	2.36473	2.37384	2.38352	2.39373	2.40443	2.41556	2.42708	2.43894	2.45109	2.46349	2.47607	2.48881	2.50164	2.51451	2.5274	2.54029	2.55317
		non-carrier	2.23945	2.24264	2.24582	2.249	2.25218	2.25537	2.25855	2.26173	2.26492	2.2681	2.27128	2.27447	2.27766	2.28087	2.2841	2.28736	2.29065	2.29399	2.29739	2.30084	2.30436	2.30796	2.31164	2.31541	2.31927	2.32324	2.32732	2.33151	2.33578	2.34015	2.34458	2.34908	2.35364	2.35824	2.36289	2.36756	2.37224	2.37694	2.38164	2.38634	2.39104
		difference	-0.0132141	-0.011366	-0.00951786	-0.00766973	-0.0058216	-0.00397347	-0.00212534	-0.000277215	0.00157091	0.00341904	0.00526717	0.00712052	0.00900517	0.0109524	0.0129936	0.01516	0.0174829	0.0199936	0.0227234	0.0257036	0.0289656	0.0325406	0.0364599	0.0407549	0.0454568	0.0505969	0.0561949	0.0622232	0.0686429	0.0754147	0.0824995	0.0898582	0.0974517	0.105241	0.113187	0.12125	0.129391	0.137571	0.145758	0.153945	0.162132
		p-value	0.816498	0.829967	0.845998	0.865245	0.888534	0.916867	0.951365	0.993077	0.957489	0.901139	0.840838	0.781573	0.728179	0.68331	0.646648	0.615901	0.588252	0.561209	0.532832	0.501657	0.466577	0.426747	0.381587	0.330874	0.274987	0.215317	0.155079	0.100043	0.0561931	0.0269659	0.0112655	0.00451546	0.00209054	0.0013525	0.00130158	0.00169893	0.00258887	0.00409138	0.00629018	0.00920015	0.0127678
	RD	carrier	0.557112	0.559422	0.561733	0.564043	0.566354	0.568664	0.570975	0.573285	0.575596	0.577906	0.580217	0.582532	0.584855	0.58719	0.58954	0.59191	0.594303	0.596724	0.599176	0.601663	0.60419	0.606759	0.609376	0.612043	0.614765	0.617545	0.620378	0.62326	0.626187	0.629152	0.632152	0.635181	0.638234	0.641307	0.644395	0.647493	0.650595	0.653698	0.656802	0.659905	0.498174
		non-carrier	0.573496	0.574686	0.575876	0.577065	0.578255	0.579445	0.580635	0.581825	0.583014	0.584204	0.585394	0.586582	0.587769	0.588952	0.590132	0.591306	0.592474	0.593635	0.594788	0.595931	0.597064	0.598186	0.599296	0.600392	0.601474	0.602541	0.603594	0.604634	0.605663	0.606681	0.60769	0.608692	0.609687	0.610677	0.611663	0.612647	0.613629	0.614611	0.615593	0.616575	0.528254
		difference	-0.0163843	-0.0152636	-0.014143	-0.0130223	-0.0119016	-0.0107809	-0.00966021	-0.00853953	-0.00741884	-0.00629816	-0.00517665	-0.0040502	-0.00291387	-0.00176271	-0.000591799	0.000603819	0.00182908	0.00308892	0.00438829	0.00573212	0.00712536	0.00857294	0.0100798	0.0116509	0.0132912	0.0150037	0.0167841	0.0186263	0.0205241	0.0224713	0.0244617	0.0264892	0.0285476	0.0306306	0.0327322	0.0348461	0.0369663	0.0390874	0.0412085	0.0433297	-0.0300798
		p-value	0.184373	0.176526	0.169843	0.165486	0.165345	0.172447	0.191452	0.228798	0.291301	0.382036	0.495887	0.620482	0.742946	0.855306	0.954962	0.957321	0.87933	0.808516	0.74247	0.679072	0.616505	0.553247	0.488091	0.420243	0.349555	0.27715	0.206492	0.142495	0.0901814	0.0526741	0.0295415	0.0172781	0.0116877	0.00979295	0.0101016	0.0120428	0.0154119	0.0200558	0.0257983	0.0324259	0.0223166
	AxD	carrier	1.11188	1.11228	1.11267	1.11307	1.11346	1.11386	1.11426	1.11465	1.11505	1.11545	1.11584	1.11624	1.11668	1.11718	1.11778	1.11851	1.1194	1.12049	1.12181	1.12338	1.12526	1.12746	1.13002	1.13298	1.13636	1.14019	1.14451	1.14928	1.15445	1.15999	1.16586	1.17202	1.17842	1.18503	1.1918	1.19869	1.20567	1.21268	1.21971	1.22673	1.23375
		non-carrier	1.09945	1.10012	1.10079	1.10146	1.10213	1.1028	1.10348	1.10415	1.10482	1.10549	1.10616	1.10683	1.10752	1.10822	1.10896	1.10974	1.11058	1.11148	1.11245	1.11351	1.11467	1.11594	1.11732	1.11884	1.12049	1.1223	1.12426	1.12637	1.12862	1.13099	1.13346	1.13603	1.13868	1.1414	1.14417	1.14699	1.14983	1.15268	1.15554	1.15839	1.16125
		difference	0.0124302	0.0121554	0.0118806	0.0116057	0.0113309	0.0110561	0.0107812	0.0105064	0.0102316	0.00995675	0.00968192	0.00941074	0.0091615	0.00895613	0.00881656	0.00876472	0.00882255	0.00901199	0.00935497	0.00987341	0.0105893	0.0115245	0.0127009	0.0141406	0.0158654	0.0178973	0.02025	0.0229042	0.0258327	0.0290079	0.0324024	0.0359888	0.0397398	0.0436278	0.0476256	0.0517055	0.0558403	0.0600026	0.0641693	0.0683361	0.0725029
		p-value	0.71573	0.705084	0.693353	0.68042	0.666173	0.650526	0.633454	0.615048	0.595614	0.575801	0.556777	0.540231	0.527768	0.520631	0.51906	0.521786	0.526204	0.529134	0.527612	0.519295	0.502481	0.475955	0.43886	0.390729	0.331762	0.26348	0.190163	0.120476	0.0642859	0.0278785	0.00990881	0.00323862	0.00124234	0.000718943	0.000672396	0.000892256	0.00139676	0.00225861	0.00353091	0.00522567	0.00731451
SCR	FA	carrier	0.450871	0.449015	0.44716	0.445304	0.443448	0.441592	0.439736	0.43788	0.436024	0.434168	0.432312	0.430459	0.428619	0.426806	0.425034	0.423316	0.421666	0.420098	0.418625	0.417261	0.416019	0.414913	0.413957	0.413164	0.412548	0.412122	0.411894	0.411854	0.411984	0.412267	0.412685	0.413223	0.413862	0.414587	0.415379	0.416223	0.4171	0.417995	0.418892	0.41979	0.420687
		non-carrier	0.418323	0.417873	0.417423	0.416973	0.416523	0.416073	0.415623	0.415173	0.414723	0.414273	0.413823	0.413373	0.412926	0.412486	0.412055	0.411636	0.411232	0.410847	0.410483	0.410144	0.409832	0.409551	0.409304	0.409093	0.408922	0.408794	0.40871	0.408669	0.408666	0.408698	0.40876	0.408849	0.408961	0.409092	0.409238	0.409396	0.409561	0.40973	0.4099	0.41007	0.41024
		difference	0.0325484	0.0311426	0.0297367	0.0283308	0.026925	0.0255191	0.0241133	0.0227074	0.0213015	0.0198957	0.0184898	0.0170857	0.0156921	0.0143196	0.0129787	0.01168	0.0104339	0.00925103	0.0081419	0.00711705	0.00618702	0.00536234	0.00465354	0.00407116	0.00362573	0.00332779	0.00318393	0.00318492	0.0033176	0.0035688	0.00392534	0.00437407	0.00490181	0.00549539	0.00614164	0.00682741	0.00753951	0.00826477	0.00899224	0.0097197	0.0104472
		p-value	0.0157151	0.01366	0.0117927	0.0101498	0.00876994	0.00769484	0.00697795	0.00670437	0.00703806	0.00832669	0.011325	0.0176084	0.0300594	0.0529531	0.0907793	0.145844	0.216472	0.297463	0.382214	0.464751	0.540714	0.6074	0.66335	0.707846	0.740485	0.760852	0.768628	0.764481	0.749147	0.723316	0.687933	0.644543	0.595597	0.544503	0.495241	0.451524	0.415909	0.389354	0.371325	0.360207	0.354304
	MD	carrier	2.04094	2.04559	2.05024	2.05489	2.05953	2.06418	2.06883	2.07348	2.07813	2.08278	2.08743	2.09209	2.09678	2.10154	2.10642	2.11144	2.11664	2.12206	2.12773	2.1337	2.13999	2.14665	2.1537	2.1612	2.16917	2.17764	2.18665	2.19616	2.20613	2.2165	2.22724	2.23829	2.24962	2.26118	2.27292	2.28479	2.29676	2.30877	2.32079	2.33281	2.34483
		non-carrier	2.08144	2.08461	2.08778	2.09095	2.09411	2.09728	2.10045	2.10362	2.10679	2.10995	2.11312	2.11629	2.11946	2.12262	2.12578	2.12893	2.13208	2.13521	2.13834	2.14145	2.14455	2.14763	2.1507	2.15375	2.15678	2.15978	2.16277	2.16573	2.16867	2.1716	2.17451	2.17741	2.1803	2.18317	2.18604	2.18891	2.19176	2.19462	2.19748	2.20034	2.20319
		difference	-0.0405035	-0.0390223	-0.0375412	-0.0360601	-0.0345789	-0.0330978	-0.0316167	-0.0301355	-0.0286544	-0.0271732	-0.0256921	-0.0242046	-0.0226793	-0.021078	-0.019363	-0.0174962	-0.0154398	-0.0131559	-0.0106064	-0.0077535	-0.00455924	-0.000985692	0.00300507	0.00745098	0.01239	0.01786	0.0238847	0.0304309	0.0374512	0.0448983	0.0527246	0.0608828	0.0693254	0.0780052	0.0868745	0.0958861	0.104993	0.114146	0.123308	0.13247	0.141632
		p-value	0.358385	0.331468	0.301148	0.267133	0.229394	0.188485	0.146089	0.105665	0.0725486	0.0524997	0.0502065	0.0726598	0.13027	0.222367	0.33246	0.443767	0.547953	0.643334	0.73138	0.814671	0.896043	0.978331	0.935656	0.84313	0.741409	0.628295	0.5035	0.371991	0.244722	0.137345	0.0634193	0.024384	0.00881333	0.00377648	0.00234861	0.00216694	0.00261415	0.00356375	0.00498552	0.00684688	0.00909152
	RD	carrier	0.50041	0.502647	0.504883	0.50712	0.509356	0.511593	0.513829	0.516066	0.518302	0.520539	0.522775	0.525012	0.527251	0.529491	0.531733	0.533979	0.536228	0.538482	0.54074	0.543004	0.545273	0.54755	0.549833	0.552125	0.554425	0.556733	0.55905	0.561375	0.563706	0.566044	0.568386	0.570733	0.573084	0.575438	0.577794	0.580152	0.58251	0.584869	0.587228	0.589586	0.599807
		non-carrier	0.529296	0.530338	0.531381	0.532423	0.533465	0.534508	0.53555	0.536592	0.537635	0.538677	0.539719	0.540758	0.541793	0.54282	0.543836	0.544841	0.54583	0.546802	0.547753	0.548682	0.549586	0.550463	0.551309	0.552122	0.552901	0.553643	0.55435	0.555026	0.555674	0.556297	0.556897	0.557479	0.558045	0.558599	0.559143	0.559681	0.560216	0.560751	0.561285	0.561819	0.5948
		difference	-0.0288857	-0.0276915	-0.0264974	-0.0253033	-0.0241091	-0.022915	-0.0217209	-0.0205267	-0.0193326	-0.0181385	-0.0169438	-0.015746	-0.014542	-0.0133287	-0.0121029	-0.0108616	-0.00960163	-0.00831985	-0.00701318	-0.00567851	-0.00431272	-0.00291271	-0.00147536	2.44644e-06	0.00152381	0.00309068	0.00470033	0.00634887	0.00803242	0.00974709	0.011489	0.0132542	0.0150389	0.0168391	0.018651	0.0204707	0.0222943	0.0241185	0.0259427	0.0277669	0.0050077
		p-value	0.0173228	0.0129288	0.00924235	0.00633019	0.00419665	0.00277612	0.00195436	0.00162873	0.00182218	0.00294073	0.00645142	0.0161578	0.0387514	0.0810348	0.14524	0.227738	0.321877	0.421294	0.521547	0.620282	0.71678	0.81144	0.905376	0.999844	0.902377	0.800422	0.693148	0.581185	0.467166	0.356163	0.255312	0.171923	0.110416	0.0702067	0.0466443	0.034038	0.0279291	0.025555	0.0254077	0.0266846	0.840779
	AxD	carrier	1.04047	1.04079	1.0411	1.04142	1.04174	1.04206	1.04237	1.04269	1.04301	1.04333	1.04364	1.04397	1.04432	1.04475	1.04528	1.04595	1.0468	1.04785	1.04914	1.05071	1.0526	1.05483	1.05744	1.06046	1.06394	1.06791	1.07238	1.07732	1.08271	1.08848	1.09459	1.10101	1.1077	1.11459	1.12166	1.12887	1.13615	1.14348	1.15082	1.15816	1.1655
		non-carrier	1.02383	1.02493	1.02602	1.02712	1.02821	1.02931	1.03041	1.0315	1.0326	1.03369	1.03479	1.03588	1.03698	1.03809	1.0392	1.04033	1.04148	1.04264	1.04383	1.04505	1.04629	1.04757	1.04888	1.05024	1.05163	1.05308	1.05457	1.05611	1.05769	1.0593	1.06095	1.06263	1.06433	1.06606	1.0678	1.06955	1.07131	1.07308	1.07484	1.07661	1.07837
		difference	0.0166359	0.015858	0.0150801	0.0143021	0.0135242	0.0127463	0.0119684	0.0111904	0.0104125	0.00963458	0.00885665	0.00808395	0.00734261	0.006664	0.00607946	0.00562037	0.00531808	0.00520395	0.00530935	0.00566563	0.00630416	0.0072563	0.0085534	0.0102268	0.0123079	0.0148281	0.0178069	0.0212169	0.025019	0.0291738	0.0336423	0.0383851	0.0433632	0.0485372	0.0538681	0.0593165	0.0648434	0.0704095	0.0759821	0.0815547	0.0871273
		p-value	0.543015	0.530536	0.516607	0.501093	0.483934	0.465243	0.445505	0.42592	0.408965	0.399058	0.402795	0.427114	0.473662	0.535367	0.599834	0.656389	0.699384	0.727121	0.739743	0.737798	0.721562	0.690794	0.644704	0.582113	0.501916	0.404208	0.293196	0.181874	0.0896644	0.0323999	0.00845855	0.00196168	0.000645931	0.000434671	0.00054837	0.000938875	0.00170341	0.00292793	0.00462455	0.00674421	0.00920392
ACR	FA	carrier	0.378322	0.376856	0.37539	0.373923	0.372457	0.370991	0.369525	0.368059	0.366593	0.365127	0.363661	0.362193	0.36072	0.359235	0.357731	0.356204	0.354646	0.353052	0.351416	0.349731	0.347992	0.346192	0.344326	0.342387	0.34037	0.338268	0.336077	0.333804	0.331455	0.329038	0.32656	0.32403	0.321454	0.318841	0.316197	0.31353	0.310849	0.30816	0.305469	0.302779	0.300088
		non-carrier	0.367757	0.366799	0.365841	0.364883	0.363926	0.362968	0.36201	0.361052	0.360094	0.359136	0.358178	0.35722	0.356262	0.355303	0.354343	0.353382	0.35242	0.351456	0.350489	0.349521	0.34855	0.347576	0.346599	0.345618	0.344634	0.343645	0.342652	0.341655	0.340655	0.339651	0.338644	0.337635	0.336624	0.335611	0.334596	0.33358	0.332564	0.331547	0.33053	0.329513	0.328496
		difference	0.0105645	0.0100563	0.00954812	0.00903993	0.00853174	0.00802355	0.00751536	0.00700717	0.00649898	0.0059908	0.00548261	0.00497346	0.00445856	0.00393215	0.00338847	0.00282178	0.00222632	0.00159633	0.000926053	0.000209744	-0.000558354	-0.001384	-0.00227294	-0.00323094	-0.00426374	-0.00537711	-0.00657463	-0.00785128	-0.00919986	-0.0106132	-0.012084	-0.0136053	-0.0151696	-0.01677	-0.0183991	-0.0200498	-0.0217148	-0.0233871	-0.0250606	-0.0267341	-0.0284075
		p-value	0.463271	0.456649	0.449706	0.442531	0.435287	0.428258	0.421915	0.417015	0.414735	0.416817	0.425672	0.444368	0.476302	0.523542	0.585437	0.658513	0.737897	0.81921	0.899696	0.978305	0.944754	0.868531	0.791726	0.712956	0.630959	0.544831	0.454676	0.362952	0.273887	0.192877	0.125339	0.0748428	0.0415231	0.0221568	0.0120552	0.00715737	0.00488394	0.00389531	0.00356851	0.0036281	0.0039534
	MD	carrier	2.31667	2.31753	2.31838	2.31924	2.3201	2.32096	2.32182	2.32268	2.32354	2.3244	2.32525	2.32613	2.32713	2.32835	2.32992	2.33194	2.33455	2.33784	2.34193	2.34695	2.353	2.3602	2.36867	2.37851	2.38985	2.40279	2.41742	2.43363	2.45128	2.47022	2.49031	2.5114	2.53336	2.55603	2.57928	2.60296	2.62693	2.65104	2.67518	2.69932	2.72345
		non-carrier	2.26144	2.26443	2.26742	2.27041	2.2734	2.27639	2.27938	2.28236	2.28535	2.28834	2.29133	2.29432	2.29734	2.30041	2.30355	2.30679	2.31016	2.31367	2.31736	2.32124	2.32535	2.3297	2.33433	2.33926	2.3445	2.3501	2.35605	2.36235	2.36896	2.37584	2.38297	2.39032	2.39786	2.40555	2.41336	2.42127	2.42924	2.43724	2.44524	2.45325	2.46125
		difference	0.0552248	0.0530947	0.0509647	0.0488346	0.0467045	0.0445744	0.0424444	0.0403143	0.0381842	0.0360541	0.0339241	0.031809	0.0297841	0.0279396	0.0263656	0.0251524	0.02439	0.0241687	0.0245786	0.0257099	0.0276529	0.0304976	0.0343342	0.039253	0.0453441	0.0526977	0.0613701	0.0712825	0.0823221	0.0943762	0.107332	0.121077	0.135498	0.150483	0.165919	0.181693	0.197692	0.213804	0.229935	0.246066	0.262197
		p-value	0.447269	0.435852	0.42433	0.413071	0.40263	0.393817	0.387743	0.385846	0.389814	0.401375	0.421904	0.451682	0.488637	0.529021	0.568541	0.603364	0.630656	0.64858	0.656014	0.652211	0.63652	0.608236	0.566556	0.510723	0.440427	0.356681	0.263786	0.171945	0.0944723	0.0418615	0.0148222	0.00457991	0.0015432	0.000738593	0.000565024	0.000634978	0.000885326	0.00133203	0.00199794	0.00289289	0.00400883
	RD	carrier	0.601074	0.602341	0.603608	0.604875	0.606142	0.607409	0.608676	0.609943	0.61121	0.612477	0.613749	0.615055	0.616426	0.617897	0.619499	0.621267	0.623233	0.625429	0.62789	0.630648	0.633736	0.637187	0.641034	0.645311	0.650049	0.65527	0.660946	0.667033	0.673492	0.680282	0.68736	0.694685	0.702217	0.709914	0.717735	0.725638	0.733583	0.741534	0.749486	0.757437	0.59727
		non-carrier	0.596178	0.597557	0.598935	0.600314	0.601692	0.60307	0.604449	0.605827	0.607206	0.608584	0.609964	0.61135	0.612749	0.614168	0.615613	0.61709	0.618607	0.620169	0.621784	0.623458	0.625196	0.627007	0.628896	0.63087	0.632935	0.635096	0.637347	0.639679	0.642085	0.644556	0.647084	0.649662	0.65228	0.654931	0.657606	0.660297	0.662997	0.665698	0.668399	0.671101	0.598194
		difference	0.00489619	0.00478468	0.00467317	0.00456166	0.00445015	0.00433864	0.00422712	0.00411561	0.0040041	0.00389259	0.00378549	0.00370487	0.00367721	0.00372898	0.00388666	0.00417673	0.00462568	0.00525997	0.00610608	0.0071905	0.0085397	0.0101802	0.0121384	0.0144408	0.0171139	0.0201742	0.0235987	0.0273541	0.0314073	0.0357254	0.0402751	0.0450235	0.0499373	0.0549835	0.060129	0.0653407	0.0705855	0.0758358	0.0810862	0.0863365	-0.000923733
		p-value	0.832984	0.82439	0.814983	0.804831	0.794138	0.783339	0.773206	0.764912	0.759963	0.759849	0.765177	0.774296	0.784296	0.792196	0.795655	0.79312	0.783618	0.766461	0.741018	0.706573	0.662281	0.607195	0.540445	0.461641	0.371694	0.274628	0.180021	0.100378	0.0456688	0.0167861	0.00539398	0.00186158	0.000889569	0.000667777	0.000735025	0.00100996	0.00150706	0.00225081	0.00325201	0.00450144	0.967481
	AxD	carrier	1.11084	1.10925	1.10765	1.10606	1.10447	1.10287	1.10128	1.09968	1.09809	1.0965	1.0949	1.09332	1.09178	1.09034	1.08905	1.08795	1.0871	1.08654	1.08632	1.08649	1.08711	1.08821	1.08985	1.09207	1.09493	1.09848	1.10274	1.10767	1.11321	1.11931	1.12589	1.13289	1.14027	1.14795	1.15587	1.16398	1.17221	1.1805	1.1888	1.1971	1.20541
		non-carrier	1.07205	1.07219	1.07234	1.07249	1.07264	1.07279	1.07294	1.07309	1.07324	1.07338	1.07353	1.07368	1.07385	1.07403	1.07426	1.07453	1.07486	1.07526	1.07575	1.07633	1.07702	1.07783	1.07877	1.07986	1.0811	1.08251	1.0841	1.08585	1.08775	1.08979	1.09195	1.09421	1.09656	1.09898	1.10147	1.104	1.10656	1.10914	1.11172	1.1143	1.11688
		difference	0.0387968	0.0370542	0.0353115	0.0335689	0.0318262	0.0300836	0.0283409	0.0265983	0.0248556	0.023113	0.0213703	0.0196338	0.0179342	0.0163082	0.0147929	0.013425	0.0122415	0.0112791	0.0105748	0.0101654	0.0100877	0.0103787	0.0110752	0.012214	0.0138321	0.0159663	0.0186396	0.0218197	0.0254607	0.0295164	0.0339407	0.0386875	0.0437109	0.0489646	0.0544026	0.0599789	0.0656474	0.0713619	0.0770841	0.0828063	0.0885285
		p-value	0.232714	0.230571	0.229163	0.228778	0.229788	0.232683	0.238089	0.246793	0.259758	0.278099	0.303005	0.335415	0.375085	0.420542	0.469225	0.517862	0.563043	0.601709	0.631393	0.650208	0.656661	0.649436	0.627201	0.588533	0.532062	0.457028	0.365113	0.263936	0.166449	0.0878272	0.0377696	0.0137136	0.00486447	0.00211649	0.00133484	0.0012196	0.00143379	0.00190519	0.00262112	0.00357364	0.00474459
EC	FA	carrier	0.367058	0.366909	0.36676	0.366611	0.366462	0.366313	0.366164	0.366015	0.365866	0.365717	0.365568	0.365417	0.365258	0.365081	0.364877	0.364638	0.364355	0.364018	0.36362	0.36315	0.362601	0.361963	0.361228	0.360386	0.359429	0.358348	0.357137	0.355805	0.354362	0.352819	0.351187	0.349478	0.347702	0.345871	0.343996	0.342087	0.340156	0.338215	0.336271	0.334327	0.332384
		non-carrier	0.35662	0.356784	0.356947	0.35711	0.357273	0.357436	0.357599	0.357763	0.357926	0.358089	0.358252	0.358415	0.358573	0.358723	0.358861	0.358982	0.359083	0.359158	0.359205	0.359219	0.359196	0.359132	0.359022	0.358863	0.35865	0.358379	0.358048	0.357661	0.357221	0.356736	0.356209	0.355646	0.355052	0.354432	0.353792	0.353136	0.35247	0.351799	0.351127	0.350455	0.349782
		difference	0.0104375	0.0101253	0.00981317	0.00950101	0.00918886	0.0088767	0.00856454	0.00825239	0.00794023	0.00762807	0.00731592	0.00700297	0.00668529	0.00635813	0.00601675	0.00565643	0.00527242	0.00485998	0.00441438	0.00393088	0.00340474	0.00283122	0.00220559	0.00152311	0.000779038	-3.13616e-05	-0.000911049	-0.00185588	-0.00285993	-0.00391728	-0.00502201	-0.00616819	-0.0073499	-0.00856122	-0.00979623	-0.011049	-0.0123136	-0.0135842	-0.0148557	-0.0161272	-0.0173988
		p-value	0.578829	0.570526	0.561786	0.552645	0.543179	0.533515	0.523857	0.514512	0.505925	0.49871	0.493672	0.49185	0.494556	0.50298	0.517887	0.539457	0.567277	0.600509	0.638161	0.679363	0.723563	0.770635	0.820929	0.875305	0.935188	0.997324	0.919476	0.828545	0.722033	0.598589	0.460268	0.316193	0.185203	0.0897978	0.0383655	0.0180652	0.0121216	0.0120383	0.0151055	0.0204824	0.0276519
	MD	carrier	2.26842	2.26981	2.2712	2.2726	2.27399	2.27539	2.27678	2.27817	2.27957	2.28096	2.28235	2.28376	2.28522	2.28679	2.28852	2.29049	2.29273	2.2953	2.29827	2.30169	2.3056	2.31008	2.31517	2.32093	2.32741	2.33468	2.34277	2.35162	2.36118	2.37136	2.3821	2.39332	2.40497	2.41697	2.42924	2.44173	2.45435	2.46705	2.47976	2.49246	2.50517
		non-carrier	2.25157	2.2546	2.25762	2.26064	2.26367	2.26669	2.26971	2.27274	2.27576	2.27878	2.28181	2.28483	2.28786	2.29089	2.29393	2.29698	2.30005	2.30313	2.30623	2.30935	2.31249	2.31566	2.31886	2.3221	2.32537	2.32867	2.33202	2.3354	2.33881	2.34226	2.34573	2.34923	2.35275	2.35628	2.35983	2.36338	2.36695	2.37051	2.37408	2.37765	2.38122
		difference	0.0168437	0.0152139	0.0135842	0.0119544	0.0103246	0.00869487	0.00706511	0.00543534	0.00380557	0.0021758	0.000546037	-0.00107487	-0.00264259	-0.00410396	-0.00540579	-0.0064949	-0.00731812	-0.00782226	-0.00795415	-0.00766061	-0.00688845	-0.0055845	-0.00369558	-0.00116851	0.00204989	0.00601279	0.0107534	0.0162253	0.0223619	0.0290968	0.0363634	0.0440954	0.0522262	0.0606894	0.0694185	0.078347	0.0874085	0.0965364	0.105675	0.114814	0.123953
		p-value	0.746175	0.754861	0.76531	0.777976	0.79343	0.812373	0.835615	0.863996	0.898198	0.938408	0.983889	0.967586	0.9203	0.878691	0.845821	0.82298	0.810142	0.806692	0.811994	0.825706	0.84793	0.879295	0.921029	0.975061	0.955854	0.868053	0.757674	0.623659	0.469599	0.30783	0.16256	0.0621416	0.0156197	0.00273362	0.000495941	0.000167237	0.000130665	0.000182803	0.000323455	0.000588953	0.00101641
	RD	carrier	0.597806	0.598341	0.598877	0.599413	0.599948	0.600484	0.601019	0.601555	0.602091	0.602626	0.603165	0.603723	0.604321	0.604978	0.605713	0.606545	0.607496	0.608584	0.609829	0.61125	0.612867	0.6147	0.616768	0.619091	0.621689	0.624573	0.627727	0.631126	0.634746	0.638561	0.642549	0.646683	0.65094	0.655295	0.659723	0.6642	0.668702	0.673208	0.677714	0.68222	0.490527
		non-carrier	0.598998	0.599802	0.600606	0.60141	0.602214	0.603018	0.603821	0.604625	0.605429	0.606233	0.607038	0.607844	0.608657	0.609476	0.610306	0.611149	0.612006	0.612882	0.613778	0.614697	0.615642	0.616614	0.617618	0.618654	0.619726	0.620835	0.621979	0.623156	0.624361	0.625591	0.626844	0.628115	0.629403	0.630703	0.632013	0.63333	0.634649	0.635969	0.637289	0.63861	0.507403
		difference	-0.00119207	-0.00146041	-0.00172876	-0.0019971	-0.00226544	-0.00253378	-0.00280212	-0.00307046	-0.0033388	-0.00360714	-0.00387264	-0.00412108	-0.0043354	-0.00449855	-0.00459347	-0.0046031	-0.00451037	-0.00429825	-0.00394965	-0.00344754	-0.00277484	-0.0019145	-0.000849468	0.000437321	0.00196292	0.003738	0.00574763	0.00797048	0.0103852	0.0129706	0.0157052	0.0185677	0.0215368	0.0245913	0.0277097	0.0308707	0.0340531	0.037239	0.0404249	0.0436109	-0.0168756
		p-value	0.95541	0.941827	0.926516	0.909256	0.889842	0.868134	0.844127	0.818066	0.790577	0.762778	0.736458	0.714342	0.698888	0.691517	0.692496	0.70129	0.717094	0.739249	0.767469	0.801938	0.843344	0.892918	0.952508	0.975332	0.887258	0.779686	0.651242	0.504131	0.347405	0.200276	0.0886223	0.0276603	0.00618156	0.00129764	0.000416909	0.000275073	0.000326898	0.000518059	0.000883155	0.00146599	0.215042
	AxD	carrier	1.07353	1.07386	1.07418	1.07451	1.07483	1.07515	1.07548	1.0758	1.07612	1.07645	1.07677	1.0771	1.07744	1.07782	1.07824	1.07874	1.07931	1.07999	1.08078	1.08171	1.08279	1.08403	1.08546	1.08709	1.08894	1.09102	1.09334	1.09589	1.09866	1.10161	1.10472	1.10799	1.11138	1.11487	1.11845	1.12208	1.12577	1.12947	1.13317	1.13688	1.14058
		non-carrier	1.05514	1.05656	1.05797	1.05939	1.0608	1.06222	1.06363	1.06505	1.06646	1.06788	1.06929	1.07071	1.07212	1.07353	1.07493	1.07632	1.0777	1.07906	1.0804	1.08173	1.08303	1.08431	1.08557	1.08679	1.08798	1.08914	1.09026	1.09134	1.0924	1.09343	1.09443	1.09541	1.09638	1.09732	1.09826	1.09919	1.10011	1.10102	1.10194	1.10286	1.10377
		difference	0.0183939	0.0173022	0.0162105	0.0151189	0.0140272	0.0129356	0.0118439	0.0107522	0.00966058	0.00856892	0.00747726	0.00638879	0.00531949	0.0042885	0.003315	0.00241814	0.00161708	0.000930985	0.000379013	-1.96749e-05	-0.000245919	-0.000280558	-0.000104431	0.000301622	0.00095676	0.00188015	0.00308375	0.00455082	0.00625739	0.00817952	0.0102932	0.0125746	0.0149997	0.0175446	0.0201852	0.0228977	0.0256581	0.0284425	0.0312308	0.0340191	0.0368075
		p-value	0.325629	0.325454	0.325868	0.327136	0.329637	0.333923	0.340791	0.35139	0.367354	0.390929	0.425003	0.472611	0.535104	0.610814	0.694458	0.778347	0.854988	0.919146	0.968247	0.998408	0.980687	0.978451	0.99208	0.977173	0.926912	0.853396	0.75229	0.622183	0.46679	0.300447	0.152266	0.0546912	0.0133293	0.00270661	0.000763706	0.000444319	0.000488674	0.000738933	0.00121062	0.00193215	0.00290826
RPIC	FA	carrier	0.541446	0.53991	0.538374	0.536838	0.535302	0.533766	0.53223	0.530694	0.529158	0.527622	0.526086	0.524552	0.523028	0.521527	0.520058	0.518632	0.517261	0.515955	0.514724	0.513581	0.512535	0.511598	0.510781	0.510093	0.509547	0.509153	0.508917	0.508831	0.50888	0.509052	0.509332	0.509707	0.510164	0.510688	0.511267	0.511886	0.512533	0.513193	0.513856	0.514518	0.51518
		non-carrier	0.520276	0.519989	0.519703	0.519416	0.51913	0.518843	0.518557	0.51827	0.517984	0.517697	0.51741	0.517124	0.516837	0.516551	0.516264	0.515977	0.515689	0.515402	0.515114	0.514825	0.514536	0.514247	0.513957	0.513666	0.513375	0.513083	0.51279	0.512496	0.512202	0.511907	0.511612	0.511316	0.51102	0.510724	0.510427	0.51013	0.509833	0.509536	0.509239	0.508942	0.508644
		difference	0.0211697	0.0199203	0.0186709	0.0174214	0.016172	0.0149226	0.0136732	0.0124237	0.0111743	0.00992489	0.00867547	0.00742786	0.00619117	0.00497629	0.00379413	0.00265561	0.00157163	0.000553103	-0.000389068	-0.00124397	-0.0020007	-0.00264835	-0.003176	-0.00357275	-0.0038277	-0.00392993	-0.00387262	-0.00366532	-0.00332167	-0.0028553	-0.00227985	-0.00160895	-0.000856235	-3.53443e-05	0.000840089	0.00175643	0.00270004	0.00365728	0.0046168	0.00557632	0.00653584
		p-value	0.132547	0.131007	0.129823	0.129206	0.129476	0.131119	0.134892	0.14198	0.154263	0.174695	0.207749	0.259414	0.335397	0.437702	0.561258	0.694436	0.824098	0.94067	0.960285	0.879277	0.814778	0.764613	0.726715	0.699456	0.681767	0.673201	0.673794	0.683481	0.702709	0.732596	0.774864	0.831662	0.905047	0.99587	0.897977	0.783156	0.670373	0.570661	0.490596	0.430447	0.387098
	MD	carrier	2.21645	2.21957	2.2227	2.22582	2.22895	2.23207	2.23519	2.23832	2.24144	2.24457	2.24769	2.25082	2.25394	2.25707	2.26021	2.26335	2.2665	2.26966	2.27284	2.27603	2.27923	2.28245	2.28569	2.28896	2.29224	2.29555	2.29889	2.30225	2.30563	2.30903	2.31245	2.31589	2.31934	2.3228	2.32627	2.32974	2.33322	2.3367	2.34018	2.34367	2.34715
		non-carrier	2.22327	2.22362	2.22396	2.22431	2.22466	2.22501	2.22536	2.2257	2.22605	2.2264	2.22675	2.2271	2.22747	2.22788	2.22834	2.22889	2.22953	2.23029	2.23118	2.23223	2.23345	2.23486	2.23649	2.23835	2.24046	2.24284	2.24551	2.24844	2.25161	2.255	2.25858	2.26234	2.26623	2.27025	2.27437	2.27856	2.28279	2.28705	2.29132	2.29558	2.29984
		difference	-0.00682089	-0.00404433	-0.00126776	0.0015088	0.00428537	0.00706194	0.0098385	0.0126151	0.0153916	0.0181682	0.0209448	0.0237184	0.0264745	0.0291954	0.0318636	0.0344615	0.0369715	0.0393761	0.0416577	0.0437987	0.0457815	0.0475887	0.0492024	0.0506054	0.0517798	0.0527083	0.0533797	0.0538095	0.0540197	0.0540321	0.0538688	0.0535517	0.0531029	0.0525442	0.0518976	0.0511851	0.0504288	0.0496504	0.0488684	0.0480863	0.0473043
		p-value	0.855798	0.905591	0.967126	0.956327	0.861273	0.745403	0.610973	0.469766	0.343903	0.254066	0.204486	0.185186	0.183733	0.191037	0.201649	0.212592	0.22233	0.230119	0.235614	0.238662	0.239186	0.237122	0.232391	0.224885	0.214468	0.200991	0.184439	0.165305	0.144385	0.122783	0.101958	0.0836536	0.069671	0.0616161	0.060892	0.0690128	0.0876428	0.117681	0.158073	0.206043	0.258107
	RD	carrier	0.492374	0.49422	0.496066	0.497912	0.499759	0.501605	0.503451	0.505298	0.507144	0.50899	0.510835	0.512672	0.514494	0.516293	0.518062	0.519792	0.521476	0.523106	0.524675	0.526174	0.527597	0.528936	0.530183	0.53133	0.532369	0.533296	0.534118	0.534844	0.535484	0.536047	0.536542	0.536981	0.537371	0.537723	0.538046	0.53835	0.538644	0.538937	0.53923	0.539523	0.415884
		non-carrier	0.507702	0.508001	0.508299	0.508598	0.508897	0.509196	0.509495	0.509794	0.510092	0.510391	0.510691	0.510995	0.511308	0.511635	0.511979	0.512346	0.51274	0.513166	0.513628	0.51413	0.514677	0.515274	0.515925	0.516634	0.517406	0.518245	0.519145	0.520101	0.521108	0.52216	0.523252	0.524377	0.52553	0.526706	0.527899	0.529103	0.530313	0.531523	0.532734	0.533945	0.418301
		difference	-0.0153282	-0.0137807	-0.0122332	-0.0106858	-0.00913833	-0.00759087	-0.00604342	-0.00449596	-0.0029485	-0.00140104	0.000144389	0.00167764	0.00318655	0.00465893	0.00608262	0.00744543	0.0087352	0.00993975	0.0110469	0.0120445	0.0129203	0.0136623	0.0142581	0.0146956	0.0149628	0.0150518	0.0149735	0.014743	0.0143756	0.0138863	0.0132906	0.0126036	0.0118404	0.0110164	0.0101468	0.00924669	0.00833138	0.00741354	0.00649569	0.00557785	-0.00241658
		p-value	0.218994	0.225207	0.234986	0.250521	0.275529	0.316255	0.382494	0.486738	0.637118	0.824096	0.982585	0.814333	0.684024	0.588583	0.519533	0.468948	0.430961	0.401553	0.378031	0.358571	0.341913	0.327165	0.31367	0.300932	0.28857	0.276314	0.264073	0.251944	0.240267	0.22973	0.221545	0.217667	0.221035	0.23565	0.266059	0.31568	0.384161	0.466173	0.553971	0.640388	0.820937
	AxD	carrier	1.23023	1.22975	1.22927	1.22879	1.22831	1.22783	1.22735	1.22687	1.22639	1.22591	1.22544	1.22496	1.2245	1.22408	1.22371	1.22341	1.2232	1.22309	1.22311	1.22327	1.22359	1.22408	1.22477	1.22567	1.2268	1.22818	1.22982	1.2317	1.2338	1.23609	1.23857	1.2412	1.24396	1.24683	1.24979	1.25281	1.25589	1.25898	1.26207	1.26517	1.26826
		non-carrier	1.20797	1.20772	1.20746	1.20721	1.20696	1.20671	1.20646	1.20621	1.20596	1.20571	1.20546	1.20521	1.20497	1.20475	1.20456	1.20441	1.20431	1.20427	1.2043	1.20441	1.20461	1.20491	1.20532	1.20584	1.2065	1.2073	1.20824	1.20932	1.21052	1.21184	1.21325	1.21476	1.21633	1.21797	1.21966	1.22139	1.22314	1.22491	1.22667	1.22844	1.23021
		difference	0.0222594	0.0220313	0.0218033	0.0215752	0.0213472	0.0211191	0.0208911	0.020663	0.020435	0.0202069	0.0199789	0.0197521	0.019533	0.0193293	0.0191487	0.0189989	0.0188875	0.0188222	0.0188109	0.018861	0.0189804	0.0191767	0.0194576	0.0198308	0.020304	0.0208849	0.0215783	0.0223774	0.0232727	0.0242545	0.0253133	0.0264394	0.0276231	0.0288549	0.0301252	0.0314244	0.0327427	0.0340707	0.0354003	0.0367299	0.0380594
		p-value	0.391682	0.364793	0.336144	0.305897	0.274387	0.242194	0.210205	0.17964	0.152008	0.128945	0.111971	0.102254	0.100388	0.106353	0.119495	0.138403	0.160957	0.184675	0.207164	0.226433	0.240982	0.249735	0.251926	0.247002	0.234576	0.214479	0.187175	0.154684	0.120003	0.0867636	0.0585816	0.037892	0.0250346	0.0186158	0.0169108	0.01893	0.024477	0.0336044	0.0460974	0.0613962	0.0787321
PLIC	FA	carrier	0.583351	0.584071	0.584791	0.585511	0.586231	0.586951	0.587671	0.588391	0.589111	0.58983	0.59055	0.591269	0.591982	0.592682	0.593364	0.594021	0.594648	0.595237	0.595783	0.59628	0.596721	0.597101	0.597413	0.597651	0.597809	0.59788	0.597861	0.597758	0.597577	0.597327	0.597015	0.59665	0.596238	0.595788	0.595306	0.594802	0.594282	0.593755	0.593226	0.592697	0.592168
		non-carrier	0.589872	0.590315	0.590759	0.591203	0.591647	0.59209	0.592534	0.592978	0.593422	0.593866	0.594309	0.594753	0.595195	0.595634	0.596069	0.596498	0.59692	0.597334	0.597737	0.598129	0.598508	0.598872	0.599221	0.599552	0.599865	0.600158	0.60043	0.600682	0.600916	0.601134	0.601337	0.601528	0.601708	0.60188	0.602044	0.602202	0.602357	0.602511	0.602664	0.602817	0.602969
		difference	-0.00652026	-0.00624414	-0.00596801	-0.00569189	-0.00541577	-0.00513965	-0.00486353	-0.00458741	-0.00431129	-0.00403517	-0.00375904	-0.00348371	-0.00321311	-0.00295197	-0.00270502	-0.00247698	-0.0022726	-0.0020966	-0.00195372	-0.00184867	-0.00178619	-0.00177102	-0.00180788	-0.0019015	-0.00205661	-0.00227795	-0.00256846	-0.00292402	-0.0033387	-0.0038066	-0.00432179	-0.00487838	-0.00547044	-0.00609207	-0.00673735	-0.00740036	-0.0080752	-0.00875596	-0.0094377	-0.0101194	-0.0108012
		p-value	0.523527	0.512977	0.502283	0.491836	0.482264	0.474509	0.469904	0.470177	0.477304	0.493123	0.518711	0.55364	0.595341	0.640023	0.683961	0.724351	0.759522	0.788727	0.811789	0.8288	0.839918	0.845228	0.844666	0.837951	0.824524	0.803485	0.773735	0.734702	0.685997	0.627601	0.560473	0.487343	0.413305	0.345366	0.290346	0.252117	0.230472	0.222336	0.223734	0.231139	0.241989
	MD	carrier	2.01661	2.01721	2.01782	2.01843	2.01904	2.01965	2.02025	2.02086	2.02147	2.02208	2.02269	2.02329	2.02391	2.02455	2.02521	2.0259	2.02663	2.02741	2.02826	2.02916	2.03015	2.03121	2.03237	2.03363	2.03499	2.03647	2.03807	2.03979	2.04161	2.04352	2.04552	2.04759	2.04972	2.0519	2.05412	2.05638	2.05865	2.06094	2.06323	2.06552	2.0678
		non-carrier	2.0359	2.03528	2.03465	2.03403	2.03341	2.03278	2.03216	2.03153	2.03091	2.03029	2.02966	2.02904	2.02842	2.02782	2.02724	2.02669	2.02618	2.0257	2.02528	2.02491	2.02461	2.02438	2.02422	2.02415	2.02418	2.0243	2.02453	2.02485	2.02526	2.02576	2.02632	2.02695	2.02763	2.02835	2.02911	2.0299	2.0307	2.03151	2.03233	2.03314	2.03395
		difference	-0.0192937	-0.018062	-0.0168303	-0.0155987	-0.014367	-0.0131353	-0.0119037	-0.010672	-0.00944031	-0.00820864	-0.00697697	-0.00574509	-0.00451203	-0.00327656	-0.00203751	-0.000793679	0.000456139	0.00171314	0.00297851	0.00425345	0.00553916	0.00683684	0.00814767	0.00947286	0.0108136	0.0121711	0.0135461	0.0149375	0.0163439	0.0177638	0.0191956	0.0206379	0.0220892	0.0235479	0.0250126	0.0264819	0.0279541	0.0294278	0.0309017	0.0323756	0.0338496
		p-value	0.519195	0.511775	0.503726	0.495147	0.486315	0.477862	0.471094	0.468529	0.474651	0.496356	0.541432	0.613105	0.703914	0.798842	0.885672	0.959615	0.978909	0.92748	0.883423	0.844397	0.808487	0.77411	0.739899	0.704592	0.666931	0.625565	0.579136	0.52683	0.468238	0.403551	0.334078	0.262881	0.195133	0.137341	0.0948489	0.0691026	0.0577127	0.0571597	0.0646822	0.0783353	0.0964609
	RD	carrier	0.415754	0.415624	0.415494	0.415364	0.415234	0.415104	0.414973	0.414843	0.414713	0.414583	0.414453	0.414327	0.414209	0.4141	0.414006	0.41393	0.413875	0.413845	0.413844	0.413874	0.41394	0.414046	0.414193	0.414388	0.414631	0.414927	0.415272	0.415661	0.416091	0.416555	0.417051	0.417574	0.418119	0.418681	0.419257	0.419842	0.420431	0.421021	0.421612	0.422202	0.522838
		non-carrier	0.417918	0.417536	0.417153	0.416771	0.416388	0.416005	0.415623	0.41524	0.414858	0.414475	0.414093	0.413713	0.413337	0.412969	0.41261	0.412262	0.411927	0.411609	0.411309	0.41103	0.410773	0.410541	0.410337	0.410163	0.41002	0.409911	0.409833	0.409784	0.409761	0.40976	0.409779	0.409816	0.409866	0.409928	0.409999	0.410075	0.410155	0.410234	0.410314	0.410394	0.50976
		difference	-0.00216412	-0.00191166	-0.0016592	-0.00140674	-0.00115428	-0.000901826	-0.000649367	-0.000396909	-0.000144451	0.000108008	0.000360678	0.000614622	0.000871113	0.00113142	0.00139683	0.0016686	0.00194802	0.00223635	0.00253486	0.00284484	0.00316755	0.00350428	0.00385628	0.00422484	0.00461123	0.00501624	0.00543877	0.00587721	0.00632998	0.00679548	0.00727213	0.00775833	0.00825249	0.00875301	0.00925831	0.0097668	0.0102769	0.0107872	0.0112976	0.0118079	0.013078
		p-value	0.827105	0.834776	0.844407	0.856585	0.872036	0.891568	0.915908	0.945347	0.979259	0.984232	0.947929	0.914432	0.885203	0.860381	0.839232	0.820699	0.803732	0.787408	0.77094	0.753637	0.73485	0.713926	0.69015	0.662702	0.630601	0.592816	0.548831	0.498439	0.441872	0.380219	0.315914	0.253062	0.197031	0.152921	0.123534	0.108592	0.105802	0.112316	0.125528	0.143245	0.642548
	AxD	carrier	1.18949	1.19	1.19052	1.19103	1.19155	1.19206	1.19258	1.19309	1.19361	1.19412	1.19464	1.19515	1.19567	1.1962	1.19674	1.19729	1.19786	1.19846	1.19909	1.19974	1.20043	1.20117	1.20194	1.20276	1.20363	1.20456	1.20554	1.20658	1.20767	1.2088	1.20997	1.21118	1.21241	1.21367	1.21495	1.21624	1.21755	1.21886	1.22016	1.22147	1.22278
		non-carrier	1.20123	1.20131	1.20139	1.20147	1.20155	1.20163	1.20171	1.20179	1.20187	1.20195	1.20203	1.20212	1.2022	1.20229	1.20239	1.20251	1.20263	1.20278	1.20295	1.20315	1.20337	1.20363	1.20392	1.20425	1.20462	1.20503	1.20549	1.20599	1.20654	1.20712	1.20773	1.20837	1.20903	1.20971	1.21041	1.21112	1.21184	1.21256	1.21328	1.214	1.21473
		difference	-0.0117362	-0.0113026	-0.0108689	-0.0104353	-0.0100016	-0.00956795	-0.00913429	-0.00870064	-0.00826698	-0.00783332	-0.00739967	-0.00696588	-0.00653135	-0.0060953	-0.00565699	-0.00521565	-0.00477055	-0.00432091	-0.00386599	-0.00340503	-0.00293727	-0.00246197	-0.00197836	-0.00148569	-0.000983204	-0.000470151	5.39429e-05	0.000588418	0.00113233	0.00168473	0.00224469	0.00281125	0.00338347	0.00396041	0.00454113	0.00512467	0.00571011	0.00629649	0.00688302	0.00746956	0.00805609
		p-value	0.516608	0.500103	0.48149	0.460444	0.436627	0.409741	0.379647	0.346613	0.311769	0.27785	0.250108	0.236752	0.247297	0.287448	0.353819	0.434646	0.51727	0.593809	0.661363	0.719973	0.770915	0.815814	0.856286	0.893854	0.929978	0.966148	0.996016	0.954856	0.908839	0.856843	0.79883	0.736999	0.676761	0.625832	0.590507	0.572051	0.567035	0.57043	0.578041	0.587316	0.596905
ALIC	FA	carrier	0.468756	0.468016	0.467275	0.466534	0.465794	0.465053	0.464313	0.463572	0.462831	0.462091	0.46135	0.460609	0.459863	0.459108	0.458338	0.45755	0.456739	0.4559	0.455028	0.454119	0.453168	0.45217	0.451122	0.450017	0.448851	0.447621	0.446322	0.444959	0.443538	0.442065	0.440545	0.438984	0.437389	0.435764	0.434116	0.43245	0.430773	0.42909	0.427406	0.425722	0.424038
		non-carrier	0.458971	0.459226	0.45948	0.459734	0.459988	0.460242	0.460497	0.460751	0.461005	0.461259	0.461514	0.461767	0.462019	0.462267	0.46251	0.462744	0.462969	0.463181	0.463381	0.463564	0.46373	0.463877	0.464001	0.464103	0.464179	0.464228	0.464248	0.464241	0.46421	0.464157	0.464084	0.463994	0.46389	0.463773	0.463646	0.463513	0.463374	0.463233	0.463091	0.46295	0.462808
		difference	0.00978488	0.00879007	0.00779525	0.00680044	0.00580562	0.00481081	0.003816	0.00282118	0.00182637	0.000831554	-0.00016326	-0.00115852	-0.00215649	-0.00315987	-0.00417136	-0.00519367	-0.00622951	-0.00728157	-0.00835256	-0.00944519	-0.0105622	-0.0117062	-0.0128799	-0.0140862	-0.0153275	-0.0166068	-0.0179256	-0.0192816	-0.0206714	-0.0220916	-0.0235389	-0.0250098	-0.026501	-0.0280091	-0.0295308	-0.0310625	-0.0326011	-0.034143	-0.0356855	-0.037228	-0.0387705
		p-value	0.407311	0.425416	0.447726	0.475556	0.510682	0.555455	0.612855	0.686308	0.778957	0.892	0.977762	0.839492	0.706171	0.589061	0.493171	0.417413	0.357608	0.309136	0.268164	0.231911	0.198525	0.1669	0.136535	0.107444	0.0801132	0.0554379	0.0346563	0.0190427	0.00893435	0.00349058	0.00112992	0.000316411	8.66647e-05	2.84829e-05	1.39695e-05	1.14755e-05	1.50485e-05	2.68727e-05	5.51258e-05	0.000115558	0.000232516
	MD	carrier	2.16599	2.16208	2.15816	2.15425	2.15033	2.14641	2.1425	2.13858	2.13467	2.13075	2.12683	2.12294	2.11918	2.11569	2.1126	2.11004	2.10816	2.10707	2.10693	2.10785	2.10999	2.11345	2.1184	2.12494	2.13323	2.14339	2.15551	2.16947	2.18511	2.20225	2.22073	2.24038	2.26103	2.28252	2.30468	2.32734	2.35034	2.3735	2.39669	2.41989	2.44308
		non-carrier	2.12159	2.12236	2.12313	2.1239	2.12467	2.12544	2.12621	2.12698	2.12775	2.12852	2.12929	2.13007	2.13087	2.13172	2.13265	2.13368	2.13485	2.13617	2.13767	2.13938	2.14132	2.14352	2.14601	2.14881	2.15195	2.15545	2.15933	2.16357	2.16814	2.17299	2.17811	2.18345	2.18899	2.19469	2.20052	2.20644	2.21243	2.21846	2.22449	2.23052	2.23655
		difference	0.0444027	0.0397167	0.0350307	0.0303447	0.0256587	0.0209727	0.0162867	0.0116007	0.00691465	0.00222864	-0.00245737	-0.00712539	-0.0116855	-0.0160299	-0.0200506	-0.0236397	-0.0266893	-0.0290916	-0.0307387	-0.0315227	-0.0313356	-0.0300696	-0.0276168	-0.0238693	-0.0187193	-0.0120587	-0.00382027	0.00590168	0.0169723	0.0292566	0.0426199	0.0569272	0.0720437	0.0878346	0.104165	0.1209	0.137904	0.155044	0.172206	0.189368	0.20653
		p-value	0.577397	0.588479	0.602215	0.61956	0.641914	0.671366	0.711038	0.76546	0.840591	0.942104	0.930407	0.792276	0.671866	0.587499	0.537757	0.512708	0.503576	0.504907	0.51385	0.529226	0.550971	0.579902	0.617722	0.66724	0.732794	0.82089	0.940165	0.902103	0.705399	0.487601	0.291175	0.157291	0.0882322	0.0588231	0.0478949	0.0450697	0.0459192	0.0484571	0.0517094	0.0552004	0.0586942
	RD	carrier	0.521916	0.520994	0.520073	0.519151	0.518229	0.517308	0.516386	0.515464	0.514543	0.513621	0.512706	0.511833	0.511043	0.510378	0.509878	0.509587	0.509544	0.509793	0.510374	0.511328	0.512699	0.514526	0.516851	0.519717	0.523165	0.52722	0.531846	0.536991	0.542604	0.548632	0.555024	0.561728	0.568691	0.575861	0.583188	0.590618	0.598101	0.605592	0.613083	0.620574	0.536837
		non-carrier	0.509941	0.510123	0.510304	0.510486	0.510668	0.510849	0.511031	0.511212	0.511394	0.511575	0.511758	0.511948	0.512152	0.512378	0.512632	0.512922	0.513254	0.513637	0.514076	0.51458	0.515156	0.515809	0.516549	0.517381	0.518313	0.51935	0.520484	0.521708	0.523012	0.524387	0.525825	0.527317	0.528853	0.530424	0.532023	0.533639	0.535264	0.536891	0.538518	0.540145	0.523351
		difference	0.0119748	0.0108716	0.00976836	0.00866514	0.00756191	0.00645868	0.00535546	0.00425223	0.003149	0.00204578	0.000948284	-0.0001148	-0.00110907	-0.00200012	-0.00275354	-0.00333492	-0.00370985	-0.00384394	-0.00370276	-0.00325192	-0.00245701	-0.00128361	0.000302673	0.00233625	0.00485154	0.00787003	0.0113616	0.0152833	0.0195921	0.0242449	0.0291988	0.0344108	0.0398378	0.0454369	0.0511649	0.056979	0.0628361	0.0687004	0.0745647	0.0804289	0.0134857
		p-value	0.645449	0.649289	0.654463	0.661568	0.671527	0.685782	0.706565	0.737185	0.781942	0.844641	0.924157	0.99084	0.916045	0.860859	0.826072	0.808431	0.804457	0.811781	0.829256	0.85679	0.895218	0.946266	0.987402	0.902189	0.793883	0.65968	0.504005	0.34202	0.199576	0.10046	0.0476038	0.0250763	0.0168096	0.0144943	0.0148795	0.016698	0.0193409	0.0224374	0.0257585	0.0291576	0.650401
	AxD	carrier	1.11281	1.11076	1.10871	1.10667	1.10462	1.10258	1.10053	1.09849	1.09644	1.09439	1.09235	1.09031	1.08833	1.08644	1.08472	1.08319	1.08193	1.08098	1.08038	1.0802	1.08049	1.08129	1.08266	1.08464	1.0873	1.09068	1.09481	1.09966	1.10514	1.11121	1.1178	1.12483	1.13225	1.14	1.148	1.1562	1.16452	1.17291	1.18131	1.18971	1.19811
		non-carrier	1.1026	1.1029	1.10319	1.10348	1.10377	1.10406	1.10436	1.10465	1.10494	1.10523	1.10553	1.10582	1.10613	1.10646	1.10683	1.10725	1.10773	1.10829	1.10894	1.10968	1.11055	1.11153	1.11266	1.11393	1.11537	1.11699	1.11879	1.12076	1.12289	1.12517	1.12756	1.13007	1.13267	1.13536	1.1381	1.14089	1.14372	1.14655	1.1494	1.15224	1.15508
		difference	0.0102022	0.00786424	0.0055263	0.00318835	0.000850404	-0.00148754	-0.00382549	-0.00616344	-0.00850138	-0.0108393	-0.0131773	-0.0155087	-0.0178012	-0.0200156	-0.0221131	-0.0240546	-0.025801	-0.0273135	-0.0285531	-0.0294806	-0.0300571	-0.0302437	-0.0300013	-0.029291	-0.0280736	-0.0263103	-0.0239767	-0.0211068	-0.0177495	-0.0139535	-0.00976744	-0.00524019	-0.000420449	0.00464302	0.00990148	0.0153062	0.0208084	0.0263593	0.0319184	0.0374774	0.0430365
		p-value	0.696884	0.744847	0.803158	0.874694	0.962976	0.928147	0.79567	0.640309	0.471446	0.310812	0.185422	0.108332	0.0706578	0.0557188	0.0520812	0.0540416	0.058848	0.0650666	0.0719085	0.0789502	0.0860009	0.0930378	0.100186	0.107746	0.116289	0.126901	0.14172	0.164983	0.205427	0.281185	0.424654	0.666068	0.973918	0.74708	0.551303	0.428797	0.353275	0.305311	0.273487	0.251342	0.23527
sCC	FA	carrier	0.620301	0.620113	0.619926	0.619739	0.619552	0.619365	0.619178	0.61899	0.618803	0.618616	0.618429	0.618239	0.618034	0.617799	0.617518	0.617176	0.616759	0.61625	0.615635	0.614898	0.614025	0.613	0.611807	0.610433	0.608861	0.607076	0.605069	0.602853	0.600447	0.597871	0.595142	0.592281	0.589305	0.586235	0.583089	0.579886	0.576644	0.573384	0.570121	0.566858	0.563594
		non-carrier	0.617808	0.617836	0.617864	0.617892	0.61792	0.617948	0.617976	0.618005	0.618033	0.618061	0.618089	0.618115	0.618134	0.618138	0.618118	0.618067	0.617977	0.617841	0.617651	0.617398	0.617075	0.616675	0.616189	0.61561	0.61493	0.614142	0.61324	0.612231	0.611125	0.609931	0.60866	0.607322	0.605924	0.604479	0.602994	0.601481	0.599948	0.598405	0.59686	0.595316	0.593772
		difference	0.00249262	0.00227736	0.0020621	0.00184684	0.00163159	0.00141633	0.00120107	0.000985811	0.000770553	0.000555295	0.000340037	0.000123541	-0.00010038	-0.000339153	-0.000600204	-0.000890959	-0.00121884	-0.00159128	-0.0020157	-0.00249953	-0.00305019	-0.0036751	-0.00438171	-0.00517742	-0.00606967	-0.00706588	-0.00817069	-0.00937761	-0.0106774	-0.0120606	-0.0135182	-0.0150407	-0.0166189	-0.0182435	-0.0199053	-0.0215949	-0.0233031	-0.0250205	-0.0267395	-0.0284585	-0.0301775
		p-value	0.819833	0.822494	0.826491	0.83234	0.840684	0.852237	0.867619	0.887074	0.910151	0.935596	0.961641	0.986697	0.989817	0.967819	0.946843	0.926242	0.905314	0.883367	0.859728	0.833724	0.804657	0.771779	0.734254	0.691147	0.641411	0.583925	0.517879	0.443919	0.363917	0.281229	0.201003	0.129797	0.0738886	0.0364975	0.0158439	0.00646245	0.00281415	0.00151279	0.00109208	0.00104438	0.00122683
	MD	carrier	2.6968	2.69505	2.6933	2.69155	2.6898	2.68805	2.6863	2.68455	2.6828	2.68105	2.67931	2.67759	2.67604	2.67484	2.67416	2.67417	2.67505	2.67697	2.6801	2.68462	2.6907	2.69851	2.70823	2.72002	2.73407	2.75055	2.76956	2.79095	2.81451	2.84002	2.86727	2.89602	2.92608	2.95722	2.98923	3.02189	3.05498	3.08829	3.12163	3.15498	3.18832
		non-carrier	2.62427	2.62451	2.62476	2.625	2.62524	2.62549	2.62573	2.62597	2.62622	2.62646	2.62671	2.62696	2.62732	2.62786	2.62868	2.62987	2.63154	2.63376	2.63664	2.64027	2.64475	2.65016	2.65659	2.66416	2.67294	2.68303	2.69449	2.70723	2.72115	2.73612	2.75203	2.76875	2.78618	2.8042	2.82268	2.84151	2.86058	2.87976	2.89897	2.91817	2.93737
		difference	0.0725278	0.0705351	0.0685423	0.0665496	0.0645568	0.0625641	0.0605713	0.0585786	0.0565858	0.0545931	0.0526003	0.0506208	0.048721	0.0469806	0.0454791	0.0442964	0.0435119	0.0432055	0.0434568	0.0443455	0.0459511	0.0483535	0.0516323	0.055867	0.0611375	0.0675234	0.0750745	0.083721	0.0933633	0.103902	0.115237	0.12727	0.1399	0.153028	0.166554	0.180379	0.194403	0.208527	0.222668	0.236808	0.250948
		p-value	0.455194	0.434152	0.411975	0.389114	0.366363	0.344984	0.326801	0.31418	0.309801	0.316134	0.334686	0.365121	0.404398	0.447882	0.490928	0.529924	0.56258	0.587677	0.604672	0.61335	0.613576	0.60515	0.587722	0.560759	0.523568	0.475402	0.416068	0.347464	0.273224	0.198839	0.131342	0.0775332	0.0410084	0.0202687	0.0102913	0.00606776	0.00452701	0.00428522	0.00483215	0.00601084	0.00778021
	RD	carrier	0.536864	0.536892	0.536919	0.536947	0.536974	0.537002	0.537029	0.537057	0.537084	0.537112	0.537148	0.537235	0.537426	0.537771	0.538321	0.539129	0.540245	0.541722	0.54361	0.545961	0.548827	0.552258	0.556307	0.561025	0.566463	0.572653	0.579551	0.587092	0.595212	0.603846	0.61293	0.6224	0.632191	0.64224	0.652482	0.662853	0.673287	0.683733	0.694178	0.704623	0.556123
		non-carrier	0.523438	0.523524	0.523611	0.523697	0.523784	0.52387	0.523957	0.524043	0.52413	0.524216	0.524308	0.524428	0.524607	0.524874	0.525258	0.525788	0.526493	0.527403	0.528546	0.529953	0.531652	0.533673	0.536045	0.538796	0.541957	0.545545	0.549535	0.553891	0.558575	0.563552	0.568784	0.574236	0.579871	0.585651	0.591541	0.597505	0.603504	0.60951	0.615516	0.621522	0.588801
		difference	0.0134267	0.0133677	0.0133087	0.0132497	0.0131907	0.0131317	0.0130726	0.0130136	0.0129546	0.0128956	0.0128403	0.0128072	0.0128185	0.0128965	0.0130634	0.0133413	0.0137525	0.0143192	0.0150636	0.0160079	0.0171745	0.0185853	0.0202628	0.022229	0.0245062	0.0271084	0.030016	0.0332012	0.0366364	0.0402938	0.0441455	0.0481638	0.052321	0.0565892	0.0609408	0.0653479	0.0697827	0.0742222	0.0786617	0.0831012	-0.0326783
		p-value	0.626918	0.601418	0.574195	0.545927	0.517847	0.491869	0.470543	0.456665	0.452529	0.459085	0.475343	0.498103	0.523415	0.54781	0.568803	0.58486	0.59513	0.599157	0.596658	0.58738	0.571011	0.547144	0.515268	0.474822	0.425319	0.366933	0.301821	0.233664	0.167529	0.109303	0.0640599	0.0338594	0.0167825	0.00849412	0.00491244	0.00353922	0.0032248	0.00353469	0.00433806	0.00561425	0.506933
	AxD	carrier	1.62299	1.62122	1.61945	1.61767	1.6159	1.61412	1.61235	1.61057	1.6088	1.60703	1.60525	1.60349	1.6018	1.60024	1.5989	1.59784	1.59713	1.59684	1.59705	1.59781	1.59921	1.6013	1.60417	1.60789	1.61251	1.61812	1.62475	1.63235	1.64083	1.65009	1.66006	1.67064	1.68175	1.6933	1.70519	1.71736	1.72969	1.74212	1.75455	1.76699	1.77943
		non-carrier	1.57681	1.57694	1.57707	1.5772	1.57733	1.57746	1.57759	1.57772	1.57786	1.57799	1.57812	1.57825	1.57843	1.57867	1.57901	1.57949	1.58015	1.58102	1.58212	1.58351	1.5852	1.58725	1.58967	1.59251	1.5958	1.59958	1.60386	1.60862	1.61381	1.6194	1.62533	1.63156	1.63805	1.64476	1.65164	1.65866	1.66575	1.6729	1.68005	1.6872	1.69435
		difference	0.0461878	0.0442824	0.0423771	0.0404718	0.0385664	0.0366611	0.0347558	0.0328504	0.0309451	0.0290397	0.0271344	0.025235	0.0233711	0.0215783	0.019892	0.0183479	0.0169814	0.0158281	0.0149235	0.0143031	0.0140024	0.0140571	0.0145025	0.0153743	0.016708	0.0185391	0.0208897	0.0237289	0.0270122	0.0306952	0.0347335	0.0390826	0.0436982	0.0485359	0.0535512	0.0586997	0.063937	0.0692188	0.074508	0.0797971	0.0850863
		p-value	0.238654	0.224855	0.210897	0.197172	0.184273	0.173052	0.164702	0.160827	0.163509	0.175302	0.198985	0.23669	0.288041	0.349505	0.415407	0.479867	0.538325	0.587965	0.627401	0.656111	0.673961	0.68086	0.676548	0.660468	0.63169	0.588921	0.531065	0.459004	0.375422	0.285563	0.197878	0.122775	0.0683986	0.0359187	0.0197731	0.0129094	0.010646	0.0107869	0.0124493	0.0152588	0.0189963
bCC	FA	carrier	0.548059	0.5474	0.54674	0.546081	0.545422	0.544763	0.544104	0.543445	0.542786	0.542126	0.541467	0.540804	0.540114	0.539372	0.538552	0.537627	0.536571	0.535358	0.533963	0.532358	0.530518	0.528416	0.526027	0.523323	0.52028	0.516871	0.513079	0.508928	0.50445	0.499678	0.494644	0.489382	0.483923	0.478301	0.472548	0.466697	0.460781	0.454832	0.448878	0.442923	0.436969
		non-carrier	0.538216	0.537665	0.537114	0.536563	0.536012	0.535461	0.534911	0.53436	0.533809	0.533258	0.532707	0.532155	0.531597	0.531024	0.530432	0.529813	0.52916	0.528467	0.527726	0.526932	0.526077	0.525155	0.524159	0.523082	0.521917	0.520658	0.519301	0.517851	0.516317	0.514708	0.513031	0.511295	0.509508	0.50768	0.505818	0.503931	0.502026	0.500114	0.4982	0.496286	0.494372
		difference	0.0098432	0.00973489	0.00962658	0.00951827	0.00940996	0.00930164	0.00919333	0.00908502	0.00897671	0.0088684	0.00876009	0.00864854	0.00851757	0.00834777	0.00811971	0.00781399	0.00741117	0.00689185	0.0062366	0.00542601	0.00444066	0.00326113	0.00186801	0.00024187	-0.0016367	-0.00378712	-0.00622153	-0.00892293	-0.0118671	-0.0150296	-0.0183864	-0.021913	-0.0255853	-0.029379	-0.0332697	-0.0372333	-0.0412454	-0.0452818	-0.0493222	-0.0533626	-0.057403
		p-value	0.70993	0.694325	0.676869	0.657294	0.635314	0.610656	0.583108	0.552629	0.519542	0.484823	0.450495	0.420152	0.399304	0.393313	0.405208	0.434612	0.47843	0.532661	0.594012	0.660623	0.732062	0.809035	0.893089	0.986372	0.908625	0.789521	0.655527	0.510924	0.36568	0.234644	0.132726	0.0667235	0.0314472	0.0153404	0.00861162	0.00590477	0.00491631	0.00474002	0.0050078	0.00555605	0.00630058
	MD	carrier	2.57943	2.58859	2.59775	2.60691	2.61607	2.62523	2.63439	2.64355	2.65271	2.66186	2.67102	2.68021	2.68954	2.69916	2.70922	2.71987	2.73126	2.74352	2.7568	2.77126	2.78704	2.80428	2.82314	2.84376	2.86627	2.89085	2.91756	2.94629	2.97685	3.00906	3.04274	3.07769	3.11375	3.15072	3.18843	3.22668	3.26531	3.30411	3.34295	3.38178	3.42062
		non-carrier	2.69886	2.70346	2.70806	2.71266	2.71726	2.72186	2.72646	2.73106	2.73566	2.74026	2.74486	2.74947	2.75412	2.75886	2.76373	2.76878	2.77406	2.77959	2.78544	2.79164	2.79824	2.80529	2.81282	2.82088	2.82952	2.83878	2.84868	2.8592	2.87026	2.88183	2.89384	2.90624	2.91897	2.93197	2.9452	2.9586	2.9721	2.98566	2.99923	3.0128	3.02637
		difference	-0.119433	-0.114873	-0.110314	-0.105755	-0.101195	-0.0966358	-0.0920764	-0.087517	-0.0829576	-0.0783982	-0.0738388	-0.0692623	-0.0645836	-0.0597004	-0.0545104	-0.0489114	-0.0428012	-0.0360774	-0.0286378	-0.0203802	-0.0112023	-0.00100187	0.0103234	0.0228756	0.0367572	0.0520704	0.068879	0.0870936	0.106586	0.12723	0.148895	0.171456	0.194783	0.218749	0.243227	0.268088	0.293205	0.31845	0.343716	0.368981	0.394247
		p-value	0.354776	0.336448	0.316481	0.294875	0.271777	0.247585	0.223113	0.199798	0.179923	0.166779	0.164666	0.178687	0.213734	0.271497	0.34845	0.437358	0.531061	0.624951	0.717217	0.808038	0.898743	0.99125	0.912275	0.809662	0.699057	0.579528	0.452609	0.325141	0.208473	0.115402	0.0538881	0.0215533	0.00806441	0.003317	0.00176406	0.00129797	0.00126211	0.00146809	0.00186337	0.00243347	0.00316985
	RD	carrier	0.558749	0.561376	0.564002	0.566628	0.569255	0.571881	0.574508	0.577134	0.57976	0.582387	0.585023	0.587716	0.590523	0.593502	0.596709	0.600203	0.604039	0.608275	0.612968	0.618176	0.623956	0.630364	0.637458	0.645294	0.653931	0.663404	0.673663	0.684636	0.696252	0.70844	0.721128	0.734244	0.747718	0.761477	0.775451	0.789567	0.803755	0.817955	0.832155	0.846355	0.572168
		non-carrier	0.590385	0.591969	0.593553	0.595137	0.596722	0.598306	0.59989	0.601474	0.603058	0.604642	0.606229	0.607831	0.609465	0.611146	0.612889	0.614711	0.616627	0.618653	0.620804	0.623096	0.625546	0.628167	0.630977	0.633991	0.637224	0.640687	0.644365	0.648239	0.65229	0.656497	0.660842	0.665304	0.669864	0.674503	0.6792	0.683937	0.688693	0.693453	0.698212	0.702972	0.580124
		difference	-0.031636	-0.0305937	-0.0295513	-0.028509	-0.0274667	-0.0264244	-0.0253821	-0.0243398	-0.0232975	-0.0222552	-0.021206	-0.0201153	-0.0189417	-0.0176436	-0.0161797	-0.0145084	-0.0125883	-0.0103779	-0.00783565	-0.00492019	-0.00159001	0.00219636	0.00648039	0.0113036	0.0167073	0.0227177	0.0292982	0.0363972	0.0439627	0.0519429	0.060286	0.0689402	0.0778535	0.0869742	0.0962505	0.10563	0.115062	0.124503	0.133943	0.143383	-0.00795655
		p-value	0.489067	0.469259	0.44734	0.423217	0.396961	0.368961	0.340171	0.312446	0.288897	0.274016	0.273327	0.292149	0.332529	0.3918	0.463974	0.542824	0.624096	0.705948	0.788377	0.872529	0.960198	0.946487	0.845302	0.734275	0.61234	0.481062	0.347821	0.224967	0.126419	0.0607817	0.025652	0.0104204	0.00471307	0.00270025	0.00204401	0.00195294	0.00216893	0.00260036	0.00320858	0.0039696	0.83188
	AxD	carrier	1.46564	1.46962	1.4736	1.47758	1.48156	1.48554	1.48952	1.49351	1.49749	1.50147	1.50545	1.50943	1.51345	1.51753	1.52171	1.52601	1.53048	1.53513	1.54	1.54513	1.55055	1.55628	1.56236	1.56882	1.57569	1.58301	1.59079	1.59901	1.60762	1.6166	1.62588	1.63545	1.64525	1.65526	1.66542	1.6757	1.68606	1.69646	1.70686	1.71727	1.72768
		non-carrier	1.52251	1.52388	1.52525	1.52662	1.52799	1.52936	1.53073	1.5321	1.53347	1.53484	1.53621	1.53759	1.53897	1.54038	1.54183	1.54334	1.54491	1.54656	1.54831	1.55016	1.55213	1.55423	1.55648	1.55889	1.56147	1.56423	1.5672	1.57034	1.57365	1.57711	1.5807	1.58441	1.58822	1.59211	1.59607	1.60007	1.60411	1.60817	1.61223	1.61629	1.62035
		difference	-0.0568749	-0.0542639	-0.0516529	-0.0490419	-0.0464309	-0.0438199	-0.041209	-0.038598	-0.035987	-0.033376	-0.030765	-0.0281509	-0.0255184	-0.022849	-0.0201243	-0.0173258	-0.014435	-0.0114336	-0.0083031	-0.00502502	-0.00158095	0.00204757	0.00587898	0.00993172	0.0142242	0.018775	0.0235955	0.0286696	0.0339743	0.0394864	0.0451831	0.0510411	0.0570374	0.063149	0.0693529	0.0756259	0.081945	0.0882872	0.0946332	0.100979	0.107325
		p-value	0.0930016	0.0821569	0.071334	0.0608129	0.050965	0.042252	0.0352174	0.030497	0.0289487	0.0321059	0.0431754	0.0682016	0.115171	0.188968	0.28665	0.399134	0.516792	0.633064	0.744937	0.851956	0.955145	0.943753	0.842723	0.739778	0.633242	0.522188	0.407542	0.294165	0.190453	0.10648	0.0495369	0.0189686	0.00636289	0.00222337	0.00102257	0.000716498	0.000741217	0.000981878	0.00144622	0.0021707	0.00318443
gCC	FA	carrier	0.522244	0.521721	0.521199	0.520676	0.520154	0.519631	0.519108	0.518586	0.518063	0.517541	0.517018	0.516491	0.515938	0.515333	0.51465	0.513863	0.512946	0.511873	0.510617	0.509154	0.507457	0.505499	0.503255	0.500699	0.497805	0.494547	0.490909	0.486912	0.482591	0.477977	0.473103	0.468001	0.462704	0.457245	0.451655	0.445968	0.440216	0.434431	0.428641	0.422851	0.417061
		non-carrier	0.513625	0.51284	0.512054	0.511269	0.510483	0.509698	0.508912	0.508127	0.507341	0.506556	0.505771	0.504984	0.504193	0.503392	0.502576	0.501741	0.500881	0.499992	0.499068	0.498105	0.497098	0.496042	0.494932	0.493762	0.49253	0.491228	0.489855	0.488414	0.486912	0.485354	0.483748	0.482098	0.480412	0.478695	0.476954	0.475194	0.473422	0.471643	0.469864	0.468085	0.466306
		difference	0.00861904	0.00888189	0.00914474	0.0094076	0.00967045	0.0099333	0.0101962	0.010459	0.0107219	0.0109847	0.0112476	0.0115069	0.0117451	0.0119411	0.0120739	0.0121221	0.0120649	0.0118811	0.0115495	0.0110491	0.0103587	0.00945733	0.0083238	0.00693701	0.00527587	0.00331928	0.00105403	-0.00150139	-0.00432062	-0.00737726	-0.010645	-0.0140973	-0.0177079	-0.0214505	-0.0252985	-0.0292257	-0.0332057	-0.037212	-0.0412227	-0.0452334	-0.0492442
		p-value	0.671472	0.643165	0.612411	0.579144	0.54341	0.505431	0.465687	0.424998	0.384585	0.346063	0.311311	0.28236	0.261375	0.249673	0.247554	0.25459	0.270021	0.293083	0.323243	0.360357	0.404781	0.457465	0.520061	0.595049	0.685889	0.7971	0.933566	0.902572	0.714224	0.513072	0.32186	0.168805	0.0716339	0.0247938	0.00758138	0.00237622	0.000894102	0.000443055	0.000289781	0.000236852	0.000226303
	MD	carrier	2.57803	2.57955	2.58106	2.58257	2.58408	2.58559	2.5871	2.58861	2.59012	2.59163	2.59314	2.59469	2.59644	2.59859	2.60137	2.60495	2.60957	2.6154	2.62267	2.63158	2.64232	2.65511	2.67015	2.68764	2.70779	2.7308	2.7568	2.78562	2.81698	2.85065	2.88637	2.92387	2.9629	3.00321	3.04455	3.08665	3.12926	3.17213	3.21504	3.25795	3.30086
		non-carrier	2.58609	2.59066	2.59522	2.59979	2.60436	2.60892	2.61349	2.61806	2.62262	2.62719	2.63176	2.63633	2.64096	2.64568	2.65055	2.65563	2.66095	2.66657	2.67253	2.6789	2.68571	2.69302	2.70087	2.70933	2.71842	2.72822	2.73874	2.74994	2.76177	2.77416	2.78704	2.80036	2.81405	2.82805	2.8423	2.85673	2.87129	2.88592	2.90055	2.91518	2.92982
		difference	-0.0080571	-0.011113	-0.0141689	-0.0172247	-0.0202806	-0.0233365	-0.0263924	-0.0294483	-0.0325041	-0.03556	-0.0386159	-0.041646	-0.0445213	-0.0470872	-0.0491889	-0.0506716	-0.0513807	-0.0511614	-0.0498589	-0.0473185	-0.0433856	-0.0379052	-0.0307229	-0.0216836	-0.0106329	0.00258416	0.0180642	0.0356718	0.0552137	0.0764963	0.0993262	0.12351	0.148854	0.175166	0.202251	0.229916	0.257969	0.286214	0.314492	0.34277	0.371048
		p-value	0.93272	0.900182	0.862765	0.819784	0.770691	0.715336	0.654384	0.589856	0.525524	0.466637	0.418568	0.385109	0.367738	0.36494	0.373744	0.391305	0.415625	0.445677	0.481296	0.523048	0.572178	0.630625	0.701123	0.787342	0.893957	0.973633	0.811356	0.622665	0.423125	0.242133	0.111404	0.0411109	0.0133843	0.00467187	0.0021192	0.00134448	0.00113486	0.00115507	0.0012994	0.00152754	0.00181944
	RD	carrier	2.57803	2.57955	2.58106	2.58257	2.58408	2.58559	2.5871	2.58861	2.59012	2.59163	2.59314	2.59469	2.59644	2.59859	2.60137	2.60495	2.60957	2.6154	2.62267	2.63158	2.64232	2.65511	2.67015	2.68764	2.70779	2.7308	2.7568	2.78562	2.81698	2.85065	2.88637	2.92387	2.9629	3.00321	3.04455	3.08665	3.12926	3.17213	3.21504	3.25795	3.30086
		non-carrier	2.58609	2.59066	2.59522	2.59979	2.60436	2.60892	2.61349	2.61806	2.62262	2.62719	2.63176	2.63633	2.64096	2.64568	2.65055	2.65563	2.66095	2.66657	2.67253	2.6789	2.68571	2.69302	2.70087	2.70933	2.71842	2.72822	2.73874	2.74994	2.76177	2.77416	2.78704	2.80036	2.81405	2.82805	2.8423	2.85673	2.87129	2.88592	2.90055	2.91518	2.92982
		difference	-0.0080571	-0.011113	-0.0141689	-0.0172247	-0.0202806	-0.0233365	-0.0263924	-0.0294483	-0.0325041	-0.03556	-0.0386159	-0.041646	-0.0445213	-0.0470872	-0.0491889	-0.0506716	-0.0513807	-0.0511614	-0.0498589	-0.0473185	-0.0433856	-0.0379052	-0.0307229	-0.0216836	-0.0106329	0.00258416	0.0180642	0.0356718	0.0552137	0.0764963	0.0993262	0.12351	0.148854	0.175166	0.202251	0.229916	0.257969	0.286214	0.314492	0.34277	0.371048
		p-value	0.93272	0.900182	0.862765	0.819784	0.770691	0.715336	0.654384	0.589856	0.525524	0.466637	0.418568	0.385109	0.367738	0.36494	0.373744	0.391305	0.415625	0.445677	0.481296	0.523048	0.572178	0.630625	0.701123	0.787342	0.893957	0.973633	0.811356	0.622665	0.423125	0.242133	0.111404	0.0411109	0.0133843	0.00467187	0.0021192	0.00134448	0.00113486	0.00115507	0.0012994	0.00152754	0.00181944
	AxD	carrier	1.4337	1.43358	1.43346	1.43334	1.43323	1.43311	1.43299	1.43287	1.43275	1.43263	1.43251	1.4324	1.43236	1.43244	1.43272	1.43325	1.43409	1.43533	1.43701	1.4392	1.44196	1.44536	1.44947	1.45434	1.46004	1.46663	1.47416	1.48257	1.49177	1.5017	1.51226	1.52338	1.53497	1.54697	1.55929	1.57184	1.58456	1.59735	1.61016	1.62297	1.63578
		non-carrier	1.42584	1.42702	1.4282	1.42937	1.43055	1.43172	1.4329	1.43407	1.43525	1.43643	1.4376	1.43878	1.43998	1.44121	1.44249	1.44385	1.44529	1.44684	1.44852	1.45034	1.45231	1.45446	1.45681	1.45937	1.46216	1.4652	1.4685	1.47204	1.4758	1.47977	1.4839	1.4882	1.49263	1.49716	1.50179	1.50648	1.51122	1.51598	1.52074	1.5255	1.53027
		difference	0.00785743	0.0065626	0.00526776	0.00397293	0.00267809	0.00138326	8.8422e-05	-0.00120641	-0.00250125	-0.00379608	-0.00509092	-0.00637807	-0.00761909	-0.00876786	-0.00977825	-0.0106041	-0.0111994	-0.0115179	-0.0115135	-0.0111401	-0.0103516	-0.00910185	-0.00734469	-0.00503402	-0.00212371	0.00143235	0.00566301	0.0105279	0.0159694	0.0219297	0.0283514	0.0351766	0.0423478	0.0498073	0.0574974	0.0653604	0.0733388	0.0813749	0.0894205	0.0974662	0.105512
		p-value	0.785952	0.807406	0.833016	0.863714	0.900535	0.944475	0.996184	0.944558	0.879477	0.812165	0.74757	0.690795	0.64612	0.614974	0.596458	0.588775	0.590234	0.599682	0.616612	0.641156	0.674087	0.716862	0.771747	0.841986	0.931976	0.952797	0.807364	0.63298	0.442155	0.262566	0.127918	0.0524727	0.020773	0.00971811	0.00610943	0.00509379	0.00514021	0.00573355	0.00665564	0.00778993	0.00906151

## Sheet: GRN
			Years before estimated symptom onset
tract	parameter	values	-30	-29	-28	-27	-26	-25	-24	-23	-22	-21	-20	-19	-18	-17	-16	-15	-14	-13	-12	-11	-10	-9	-8	-7	-6	-5	-4	-3	-2	-1	0	1	2	3	4	5	6	7	8	9	10
UF	FA	carrier	0.34376	0.344447	0.345134	0.345822	0.346509	0.347196	0.347883	0.348571	0.349258	0.349945	0.350632	0.351319	0.352005	0.352687	0.353365	0.354036	0.3547	0.355354	0.355997	0.356628	0.357245	0.357847	0.358431	0.358997	0.359542	0.360066	0.360566	0.361046	0.361506	0.361948	0.362375	0.362788	0.36319	0.363582	0.363966	0.364344	0.364719	0.365091	0.365463	0.365835	0.366208
		non-carrier	0.354754	0.355807	0.35686	0.357913	0.358966	0.360019	0.361072	0.362125	0.363178	0.364231	0.365284	0.366335	0.367377	0.3684	0.369395	0.370353	0.371264	0.372118	0.372907	0.373621	0.37425	0.374786	0.375218	0.375538	0.375736	0.375802	0.375732	0.375532	0.375216	0.374793	0.374277	0.373679	0.373011	0.372284	0.37151	0.3707	0.369868	0.369024	0.368177	0.367331	0.366485
		difference	-0.0109945	-0.0113602	-0.0117259	-0.0120916	-0.0124573	-0.012823	-0.0131887	-0.0135544	-0.0139201	-0.0142858	-0.0146515	-0.0150159	-0.0153725	-0.0157134	-0.0160309	-0.016317	-0.0165641	-0.0167642	-0.0169096	-0.0169923	-0.0170047	-0.0169389	-0.016787	-0.0165412	-0.0161938	-0.0157368	-0.0151654	-0.0144864	-0.0137097	-0.012845	-0.011902	-0.0108906	-0.00982055	-0.00870158	-0.0075435	-0.00635609	-0.00514912	-0.00393237	-0.00271399	-0.00149561	-0.000277232
		p-value	0.381214	0.336659	0.291385	0.24631	0.202612	0.161669	0.124911	0.0935761	0.0684342	0.0495825	0.0364506	0.0280461	0.0232875	0.0212225	0.0211675	0.0226813	0.0254624	0.0292553	0.0337985	0.0388128	0.0440145	0.0491378	0.053957	0.0583088	0.0621185	0.065443	0.0685854	0.0723128	0.0779064	0.0874212	0.104148	0.133093	0.180766	0.252946	0.350403	0.466247	0.588628	0.706352	0.812509	0.904864	0.983779
	MD	carrier	2.38545	2.38325	2.38105	2.37885	2.37665	2.37445	2.37225	2.37005	2.36786	2.36566	2.36346	2.36126	2.35911	2.35703	2.35506	2.35324	2.3516	2.35019	2.34904	2.34819	2.34767	2.34752	2.34778	2.3485	2.34969	2.35141	2.35366	2.35644	2.35967	2.36333	2.36736	2.37171	2.37634	2.38121	2.38626	2.39145	2.39674	2.40207	2.40741	2.41274	2.41808
		non-carrier	2.33116	2.33122	2.33129	2.33135	2.33141	2.33148	2.33154	2.33161	2.33167	2.33174	2.3318	2.33187	2.33195	2.33205	2.33219	2.33239	2.33264	2.33298	2.3334	2.33393	2.33456	2.33533	2.33624	2.3373	2.33852	2.33992	2.34151	2.34328	2.3452	2.34726	2.34946	2.35176	2.35416	2.35664	2.35918	2.36177	2.36439	2.36703	2.36967	2.37231	2.37496
		difference	0.054293	0.0520293	0.0497656	0.0475019	0.0452382	0.0429745	0.0407108	0.0384471	0.0361834	0.0339197	0.031656	0.0293964	0.0271613	0.0249752	0.0228625	0.0208479	0.0189558	0.0172107	0.0156371	0.0142595	0.0131024	0.0121903	0.0115478	0.0111992	0.0111691	0.011482	0.0121533	0.0131614	0.0144758	0.0160659	0.0179009	0.0199503	0.0221835	0.0245697	0.0270785	0.0296792	0.0323411	0.0350337	0.0377313	0.040429	0.0431266
		p-value	0.223163	0.210935	0.198482	0.18608	0.174153	0.163322	0.15447	0.148821	0.148037	0.1543	0.170322	0.198977	0.242068	0.298926	0.365897	0.437405	0.507861	0.573043	0.630453	0.679006	0.718512	0.749244	0.771644	0.786156	0.793142	0.792849	0.785609	0.77239	0.754256	0.732241	0.707393	0.680776	0.653439	0.626368	0.600428	0.576306	0.554491	0.535271	0.518704	0.504538	0.492466
	RD	carrier	0.634355	0.633648	0.63294	0.632232	0.631524	0.630817	0.630109	0.629401	0.628693	0.627986	0.627278	0.626572	0.625876	0.625201	0.624558	0.623955	0.623405	0.622917	0.622501	0.622168	0.621929	0.621793	0.621771	0.621874	0.622112	0.622495	0.623029	0.623706	0.624513	0.625436	0.626463	0.627581	0.628776	0.630037	0.631349	0.6327	0.634077	0.635467	0.636859	0.638251	0.639643
		non-carrier	0.61781	0.617337	0.616865	0.616392	0.61592	0.615447	0.614975	0.614502	0.61403	0.613557	0.613085	0.612614	0.612152	0.611709	0.611295	0.610918	0.610588	0.610314	0.610105	0.609972	0.609924	0.609969	0.610117	0.610378	0.610761	0.611275	0.611927	0.612708	0.613605	0.614609	0.615706	0.616886	0.618135	0.619444	0.620799	0.62219	0.623603	0.625029	0.626457	0.627885	0.629312
		difference	0.0165454	0.0163102	0.0160749	0.0158397	0.0156045	0.0153692	0.015134	0.0148988	0.0146636	0.0144283	0.0141931	0.013958	0.013724	0.0134919	0.0132627	0.0130375	0.0128172	0.0126029	0.0123954	0.0121958	0.0120051	0.0118243	0.0116543	0.0114961	0.0113508	0.0112193	0.0111021	0.0109986	0.0109073	0.0108272	0.0107569	0.0106952	0.0106409	0.0105928	0.0105497	0.0105102	0.0104732	0.0104374	0.0104018	0.0103662	0.0103306
		p-value	0.345856	0.321673	0.296526	0.270748	0.244847	0.219534	0.195735	0.174564	0.157244	0.145001	0.138949	0.140018	0.148791	0.165243	0.188597	0.217351	0.249544	0.283149	0.316399	0.347956	0.376916	0.402743	0.425166	0.444095	0.459556	0.471654	0.480644	0.487177	0.491985	0.495796	0.499332	0.503287	0.508286	0.51483	0.523243	0.533633	0.545892	0.559728	0.574728	0.590446	0.60649
	AxD	carrier	1.11813	1.11747	1.11681	1.11614	1.11548	1.11482	1.11415	1.11349	1.11283	1.11216	1.1115	1.11084	1.11019	1.10958	1.10901	1.1085	1.10807	1.10772	1.10749	1.10738	1.1074	1.10758	1.10793	1.10846	1.10919	1.11013	1.11129	1.11267	1.11423	1.11597	1.11786	1.11988	1.12202	1.12425	1.12656	1.12893	1.13133	1.13376	1.13618	1.13861	1.14104
		non-carrier	1.09525	1.09625	1.09724	1.09824	1.09924	1.10024	1.10123	1.10223	1.10323	1.10423	1.10523	1.10622	1.10721	1.10819	1.10916	1.1101	1.11101	1.11189	1.11274	1.11353	1.11428	1.11497	1.11561	1.11617	1.11667	1.11708	1.11742	1.11768	1.11787	1.11799	1.11807	1.11809	1.11807	1.11802	1.11794	1.11784	1.11773	1.11761	1.11749	1.11736	1.11724
		difference	0.022887	0.0212255	0.019564	0.0179026	0.0162411	0.0145796	0.0129181	0.0112567	0.0095952	0.00793373	0.00627226	0.00461425	0.00297704	0.00138141	-0.000151838	-0.00160192	-0.00294803	-0.00416939	-0.0052452	-0.00615467	-0.006877	-0.0073914	-0.00767709	-0.00771326	-0.00747912	-0.00695389	-0.00612456	-0.00500933	-0.00363419	-0.00202513	-0.000208148	0.00179077	0.00394564	0.00623046	0.00861925	0.011086	0.0136047	0.0161495	0.0186985	0.0212476	0.0237967
		p-value	0.102169	0.102475	0.103594	0.10598	0.110366	0.117968	0.13085	0.152555	0.189052	0.249599	0.345751	0.485044	0.659691	0.845499	0.983977	0.843924	0.737128	0.659705	0.606076	0.571308	0.551766	0.545075	0.549908	0.565771	0.592838	0.6318	0.683345	0.746781	0.82064	0.902772	0.990331	0.920014	0.831663	0.747642	0.670251	0.600912	0.540208	0.488058	0.443841	0.40641	0.374638
SLF	FA	carrier	0.401567	0.401389	0.401211	0.401033	0.400854	0.400676	0.400498	0.40032	0.400142	0.399964	0.399786	0.399606	0.399419	0.399215	0.398987	0.398726	0.398425	0.398076	0.397669	0.397198	0.396654	0.396028	0.395314	0.394502	0.393584	0.392553	0.391404	0.390143	0.388781	0.387327	0.385793	0.384187	0.382521	0.380804	0.379046	0.377258	0.37545	0.373632	0.371812	0.369992	0.368172
		non-carrier	0.40758	0.407118	0.406655	0.406193	0.40573	0.405268	0.404805	0.404343	0.40388	0.403417	0.402955	0.402492	0.402031	0.401571	0.401115	0.400662	0.400213	0.399771	0.399335	0.398906	0.398486	0.398075	0.397674	0.397285	0.396908	0.396544	0.396194	0.395857	0.395531	0.395216	0.394911	0.394613	0.394323	0.394038	0.393759	0.393482	0.393208	0.392936	0.392663	0.39239	0.392118
		difference	-0.00601351	-0.00572906	-0.0054446	-0.00516015	-0.00487569	-0.00459124	-0.00430678	-0.00402233	-0.00373787	-0.00345342	-0.00316896	-0.00288602	-0.00261212	-0.00235631	-0.00212764	-0.00193516	-0.00178791	-0.00169494	-0.0016653	-0.00170803	-0.00183218	-0.0020468	-0.00236093	-0.00278362	-0.00332392	-0.00399087	-0.00479012	-0.00571377	-0.0067505	-0.007889	-0.00911797	-0.0104261	-0.0118021	-0.0132346	-0.0147123	-0.016224	-0.0177583	-0.0193039	-0.0208514	-0.0223989	-0.0239464
		p-value	0.423451	0.420584	0.418056	0.416066	0.414889	0.414905	0.416631	0.420757	0.428176	0.440001	0.457516	0.481835	0.512796	0.548895	0.587355	0.624516	0.656543	0.680088	0.692614	0.69238	0.678275	0.649696	0.606611	0.549876	0.481786	0.40662	0.331021	0.263225	0.208718	0.168766	0.141522	0.123943	0.113137	0.106872	0.103577	0.102197	0.102031	0.102615	0.103645	0.104924	0.106331
	MD	carrier	2.10836	2.11174	2.11513	2.11851	2.1219	2.12528	2.12867	2.13205	2.13544	2.13883	2.14221	2.1456	2.14902	2.15249	2.15605	2.15973	2.16354	2.16752	2.17171	2.17611	2.18078	2.18572	2.19098	2.19657	2.20254	2.2089	2.21567	2.22283	2.23035	2.23818	2.24629	2.25466	2.26323	2.27199	2.28088	2.28988	2.29895	2.30805	2.31717	2.32628	2.33539
		non-carrier	2.1118	2.11459	2.11738	2.12017	2.12296	2.12575	2.12854	2.13132	2.13411	2.1369	2.13969	2.14248	2.14526	2.14803	2.15077	2.15348	2.15616	2.15879	2.16137	2.16389	2.16634	2.16872	2.17102	2.17322	2.17533	2.17734	2.17924	2.18103	2.18273	2.18435	2.18589	2.18737	2.18879	2.19017	2.1915	2.19281	2.19411	2.19539	2.19667	2.19795	2.19923
		difference	-0.00344258	-0.0028465	-0.00225043	-0.00165435	-0.00105828	-0.0004622	0.000133875	0.000729951	0.00132603	0.0019221	0.00251818	0.00312021	0.00375797	0.00446718	0.00528358	0.00624289	0.00738085	0.00873318	0.0103356	0.0122239	0.0144337	0.0170008	0.0199609	0.0233497	0.027203	0.0315565	0.0364326	0.0417999	0.0476138	0.0538296	0.0604028	0.0672885	0.0744423	0.0818193	0.089375	0.0970646	0.104844	0.112667	0.120498	0.128329	0.13616
		p-value	0.886333	0.901275	0.918044	0.936805	0.957677	0.980705	0.99419	0.967252	0.938918	0.909827	0.88077	0.85232	0.823869	0.794451	0.763073	0.728785	0.690744	0.648277	0.600948	0.548623	0.491568	0.430543	0.366903	0.302641	0.240312	0.182765	0.132832	0.0928358	0.0631707	0.0425528	0.0289102	0.0201602	0.0146264	0.0111283	0.00889915	0.00746292	0.00652902	0.00591973	0.00552416	0.00527093	0.00511503
	RD	carrier	0.547238	0.548267	0.549297	0.550326	0.551356	0.552385	0.553414	0.554444	0.555473	0.556502	0.557532	0.558563	0.559606	0.560673	0.561776	0.562926	0.564135	0.565416	0.566779	0.568238	0.569804	0.571488	0.573303	0.57526	0.577371	0.579649	0.5821	0.584715	0.587478	0.590374	0.59339	0.596509	0.599717	0.602999	0.60634	0.609727	0.613142	0.616573	0.620006	0.623439	0.626872
		non-carrier	0.545618	0.546632	0.547647	0.548661	0.549675	0.55069	0.551704	0.552718	0.553733	0.554747	0.555761	0.556775	0.557786	0.558791	0.559786	0.560769	0.561737	0.562686	0.563613	0.564516	0.565392	0.566236	0.567047	0.56782	0.568554	0.569244	0.569889	0.570493	0.571057	0.571587	0.572086	0.572558	0.573007	0.573437	0.573851	0.574254	0.574649	0.57504	0.575431	0.575821	0.576212
		difference	0.00162024	0.00163524	0.00165023	0.00166523	0.00168022	0.00169522	0.00171021	0.00172521	0.0017402	0.0017552	0.00177019	0.00178768	0.00182012	0.00188245	0.00198965	0.00215664	0.00239839	0.00272984	0.00316594	0.00372166	0.00441193	0.0052517	0.00625593	0.00743958	0.00881758	0.0104049	0.0122109	0.0142224	0.0164208	0.0187874	0.0213036	0.0239505	0.0267096	0.0295621	0.0324893	0.0354727	0.0384934	0.0415328	0.0445753	0.0476178	0.0506603
		p-value	0.860512	0.852117	0.843209	0.833841	0.824113	0.814186	0.804297	0.79476	0.785966	0.778355	0.772363	0.768037	0.763995	0.758372	0.749299	0.735073	0.714274	0.685819	0.648984	0.603452	0.549392	0.487611	0.419743	0.3484	0.277164	0.21024	0.151898	0.105543	0.0717714	0.0488266	0.0339782	0.0246238	0.0187815	0.0151222	0.0128139	0.0113514	0.0104283	0.00985637	0.00951657	0.00933164	0.00925228
	AxD	carrier	1.01382	1.0152	1.01658	1.01797	1.01935	1.02074	1.02212	1.0235	1.02489	1.02627	1.02766	1.02904	1.03043	1.03183	1.03324	1.03467	1.03612	1.0376	1.03911	1.04066	1.04225	1.04389	1.04557	1.04731	1.04911	1.05097	1.0529	1.05489	1.05694	1.05904	1.06118	1.06337	1.06558	1.06783	1.0701	1.07239	1.07468	1.07699	1.07929	1.0816	1.0839
		non-carrier	1.02091	1.02168	1.02246	1.02323	1.024	1.02477	1.02554	1.02632	1.02709	1.02786	1.02863	1.0294	1.03017	1.03094	1.0317	1.03246	1.0332	1.03394	1.03467	1.03538	1.03608	1.03676	1.03743	1.03807	1.0387	1.0393	1.03988	1.04044	1.04098	1.04149	1.042	1.04249	1.04296	1.04343	1.04389	1.04434	1.04479	1.04523	1.04568	1.04613	1.04657
		difference	-0.00709586	-0.00648381	-0.00587176	-0.00525971	-0.00464766	-0.0040356	-0.00342355	-0.0028115	-0.00219945	-0.0015874	-0.000975348	-0.000362271	0.000256961	0.000888504	0.00153851	0.00221314	0.00291855	0.00366088	0.00444631	0.00528097	0.00617103	0.00712265	0.00814197	0.00923516	0.0104084	0.0116677	0.0130171	0.0144512	0.0159621	0.0175424	0.0191841	0.0208797	0.0226215	0.0244018	0.0262128	0.028047	0.0298965	0.0317537	0.0336122	0.0354706	0.0373291
		p-value	0.527883	0.540774	0.556158	0.574653	0.597037	0.624274	0.657516	0.698062	0.747207	0.805935	0.874419	0.95156	0.964939	0.878647	0.793532	0.712756	0.637978	0.569405	0.506294	0.447507	0.391927	0.338694	0.287334	0.237815	0.190573	0.146493	0.106945	0.0737206	0.0478691	0.0293386	0.0171216	0.00967898	0.00543747	0.00313168	0.00190793	0.00126076	0.000916305	0.000733543	0.000640939	0.00060189	0.000597821
Cingulum	FA	carrier	0.365928	0.365801	0.365674	0.365546	0.365419	0.365292	0.365165	0.365037	0.36491	0.364783	0.364655	0.364527	0.364389	0.364234	0.364052	0.363834	0.363572	0.363258	0.362881	0.362433	0.361905	0.361288	0.360575	0.359754	0.358819	0.357759	0.35657	0.355258	0.353836	0.352314	0.350704	0.349016	0.347261	0.345451	0.343597	0.34171	0.3398	0.337879	0.335956	0.334034	0.332111
		non-carrier	0.383842	0.382774	0.381707	0.380639	0.379571	0.378504	0.377436	0.376368	0.375301	0.374233	0.373165	0.372099	0.371036	0.369983	0.368942	0.36792	0.36692	0.365947	0.365004	0.364098	0.363231	0.362409	0.361636	0.360917	0.360255	0.359656	0.359121	0.358648	0.358231	0.357864	0.357541	0.357257	0.357007	0.356784	0.356584	0.3564	0.356228	0.356061	0.355895	0.355729	0.355563
		difference	-0.0179136	-0.0169733	-0.0160329	-0.0150926	-0.0141522	-0.0132119	-0.0122715	-0.0113312	-0.0103908	-0.00945046	-0.00851011	-0.00757198	-0.00664716	-0.00574899	-0.00489077	-0.00408582	-0.00334747	-0.00268903	-0.00212382	-0.00166516	-0.00132637	-0.00112076	-0.00106166	-0.00116238	-0.00143624	-0.00189657	-0.00255168	-0.00338992	-0.00439464	-0.0055492	-0.00683694	-0.00824122	-0.00974539	-0.0113328	-0.0129868	-0.0146908	-0.016428	-0.0181819	-0.0199386	-0.0216952	-0.0234519
		p-value	0.331476	0.332505	0.33394	0.335906	0.338573	0.342171	0.347014	0.353536	0.36234	0.374264	0.390468	0.412415	0.441423	0.478587	0.524417	0.578261	0.637833	0.699228	0.757576	0.808052	0.846666	0.870489	0.877385	0.865549	0.83314	0.77826	0.70026	0.603317	0.49622	0.391336	0.300854	0.231778	0.184187	0.1538	0.135448	0.124933	0.119362	0.116871	0.116281	0.11682	0.118019
	MD	carrier	2.24565	2.2462	2.24674	2.24729	2.24784	2.24838	2.24893	2.24948	2.25002	2.25057	2.25111	2.25167	2.25227	2.25297	2.25381	2.25485	2.25613	2.2577	2.25961	2.2619	2.26463	2.26784	2.27158	2.27591	2.28086	2.28648	2.29282	2.29982	2.30742	2.31556	2.32419	2.33324	2.34266	2.35237	2.36233	2.37247	2.38273	2.39305	2.40338	2.41371	2.42404
		non-carrier	2.21682	2.21955	2.22228	2.22501	2.22774	2.23047	2.2332	2.23592	2.23865	2.24138	2.24411	2.24684	2.24955	2.25225	2.25491	2.25752	2.26008	2.26258	2.265	2.26733	2.26956	2.27168	2.27368	2.27554	2.27726	2.27883	2.28024	2.2815	2.28261	2.28361	2.28449	2.28528	2.28598	2.28661	2.28719	2.28773	2.28824	2.28874	2.28923	2.28973	2.29022
		difference	0.0288274	0.0266451	0.0244628	0.0222804	0.0200981	0.0179158	0.0157335	0.0135511	0.0113688	0.00918645	0.00700412	0.00483168	0.00271858	0.000724177	-0.00109219	-0.00267118	-0.00395344	-0.00487963	-0.0053904	-0.00542641	-0.00492831	-0.00383676	-0.00209241	0.000364086	0.00359207	0.00765089	0.0125776	0.0183204	0.0248049	0.0319571	0.0397028	0.0479677	0.0566777	0.0657586	0.0751363	0.0847365	0.094485	0.104308	0.114143	0.123978	0.133813
		p-value	0.15071	0.16177	0.17588	0.194043	0.217603	0.248332	0.288472	0.340672	0.407696	0.49177	0.593591	0.710708	0.835156	0.956329	0.935449	0.846727	0.780627	0.737942	0.718584	0.722759	0.751709	0.808044	0.895564	0.981878	0.823253	0.635466	0.439375	0.268241	0.146196	0.0742393	0.0374665	0.0200003	0.0117523	0.00769798	0.00558093	0.00440484	0.00371578	0.00329544	0.00303166	0.00286231	0.00275244
	RD	carrier	0.588911	0.589498	0.590086	0.590673	0.59126	0.591848	0.592435	0.593022	0.59361	0.594197	0.594784	0.595374	0.595983	0.596627	0.597324	0.598094	0.598952	0.599918	0.60101	0.602244	0.60364	0.605215	0.606986	0.608972	0.611191	0.613661	0.616392	0.619369	0.62257	0.625972	0.629554	0.633291	0.637164	0.641147	0.645221	0.649361	0.653547	0.657754	0.661966	0.666177	0.670389
		non-carrier	0.574129	0.575538	0.576947	0.578355	0.579764	0.581173	0.582582	0.583991	0.5854	0.586809	0.588218	0.589625	0.591028	0.592419	0.593793	0.595146	0.59647	0.597761	0.599012	0.600219	0.601376	0.602477	0.603517	0.604489	0.605389	0.606211	0.606952	0.607615	0.608209	0.60874	0.609215	0.609642	0.610026	0.610376	0.610698	0.610999	0.611285	0.611565	0.611844	0.612123	0.612402
		difference	0.0147821	0.0139606	0.013139	0.0123175	0.0114959	0.0106744	0.0098528	0.00903125	0.00820969	0.00738813	0.00656657	0.00574893	0.00495476	0.00420755	0.00353077	0.0029479	0.00248242	0.0021578	0.00199753	0.00202508	0.00226392	0.00273754	0.00346941	0.00448301	0.00580182	0.00744932	0.00944017	0.0117538	0.014361	0.0172322	0.0203383	0.0236497	0.0271373	0.0307716	0.0345232	0.0383629	0.0422613	0.0461891	0.0501217	0.0540544	0.057987
		p-value	0.302154	0.304966	0.308653	0.31347	0.319755	0.327953	0.338655	0.352634	0.370897	0.394712	0.425609	0.464987	0.512677	0.566901	0.624227	0.679815	0.728215	0.764326	0.784051	0.784467	0.763679	0.720695	0.655609	0.57026	0.469266	0.360878	0.256969	0.170374	0.107405	0.0665539	0.0420738	0.0279791	0.019913	0.0152238	0.0124291	0.0107233	0.0096652	0.0090066	0.00860168	0.00835906	0.00822287
	AxD	carrier	1.05801	1.05806	1.05812	1.05817	1.05823	1.05828	1.05834	1.05839	1.05844	1.0585	1.05855	1.05861	1.05868	1.05877	1.05891	1.0591	1.05936	1.0597	1.06013	1.06067	1.06133	1.06212	1.06307	1.06417	1.06545	1.06691	1.06857	1.07042	1.07243	1.0746	1.0769	1.07932	1.08183	1.08443	1.0871	1.08982	1.09257	1.09534	1.09811	1.10089	1.10366
		non-carrier	1.06693	1.06671	1.06648	1.06625	1.06602	1.0658	1.06557	1.06534	1.06511	1.06488	1.06466	1.06443	1.0642	1.06398	1.06376	1.06354	1.06334	1.06314	1.06295	1.06277	1.0626	1.06244	1.0623	1.06218	1.06207	1.06198	1.06191	1.06186	1.06183	1.06181	1.0618	1.0618	1.06182	1.06184	1.06187	1.06191	1.06194	1.06198	1.06202	1.06206	1.0621
		difference	-0.00892424	-0.00864229	-0.00836033	-0.00807837	-0.00779642	-0.00751446	-0.00723251	-0.00695055	-0.0066686	-0.00638664	-0.00610469	-0.00582071	-0.00552464	-0.00520437	-0.0048478	-0.00444284	-0.00397738	-0.00343932	-0.00281656	-0.00209702	-0.00126857	-0.000319137	0.000763391	0.00199111	0.00337612	0.00493053	0.00666188	0.00855961	0.0106086	0.0127936	0.0150997	0.0175117	0.0200144	0.0225927	0.0252315	0.0279157	0.0306301	0.0333596	0.0360917	0.0388238	0.0415558
		p-value	0.639687	0.634582	0.629262	0.623757	0.618115	0.61241	0.606758	0.601326	0.596347	0.592148	0.589156	0.58805	0.590162	0.597069	0.610359	0.631494	0.661699	0.701889	0.752676	0.814441	0.887412	0.971712	0.932707	0.826287	0.710281	0.587342	0.462545	0.344415	0.241793	0.160732	0.102605	0.0644217	0.040982	0.0271784	0.0191783	0.014532	0.0118087	0.0102055	0.00927165	0.0087478	0.00848503
Sag. Strat.	FA	carrier	0.482377	0.481692	0.481006	0.480321	0.479636	0.478951	0.478265	0.47758	0.476895	0.47621	0.475525	0.474839	0.474148	0.473449	0.472736	0.472006	0.471253	0.470473	0.469662	0.468816	0.46793	0.466999	0.466018	0.464985	0.463893	0.46274	0.461521	0.46024	0.458904	0.457518	0.456087	0.454618	0.453115	0.451584	0.45003	0.44846	0.446879	0.445293	0.443705	0.442118	0.44053
		non-carrier	0.483388	0.482888	0.482388	0.481888	0.481388	0.480888	0.480388	0.479888	0.479388	0.478888	0.478388	0.477888	0.477385	0.476877	0.476362	0.475837	0.475301	0.474749	0.474181	0.473593	0.472983	0.472349	0.471688	0.470998	0.470277	0.469521	0.46873	0.467906	0.467051	0.466169	0.465262	0.464334	0.463388	0.462427	0.461454	0.460471	0.459483	0.458491	0.457499	0.456507	0.455515
		difference	-0.0010111	-0.00119633	-0.00138156	-0.0015668	-0.00175203	-0.00193727	-0.0021225	-0.00230773	-0.00249297	-0.0026782	-0.00286343	-0.00304901	-0.0032366	-0.00342825	-0.00362598	-0.00383181	-0.00404778	-0.00427589	-0.0045182	-0.00477671	-0.00505345	-0.00535046	-0.00566975	-0.00601335	-0.00638329	-0.0067816	-0.00720954	-0.00766534	-0.00814646	-0.00865038	-0.00917456	-0.00971646	-0.0102736	-0.0108433	-0.0114232	-0.0120107	-0.0126033	-0.0131984	-0.0137939	-0.0143894	-0.0149849
		p-value	0.893699	0.868977	0.842474	0.814214	0.784299	0.752934	0.720442	0.687285	0.654058	0.62147	0.590289	0.561242	0.534797	0.511137	0.490148	0.471451	0.454483	0.438598	0.423167	0.407649	0.391649	0.374949	0.357541	0.339645	0.321728	0.30449	0.288878	0.27601	0.266714	0.261372	0.259941	0.262043	0.267081	0.274371	0.283229	0.29304	0.303286	0.313558	0.323564	0.333167	0.342306
	MD	carrier	2.45252	2.4532	2.45387	2.45455	2.45523	2.45591	2.45658	2.45726	2.45794	2.45861	2.45929	2.45999	2.46078	2.46177	2.46305	2.46473	2.4669	2.46966	2.47312	2.47736	2.48248	2.48859	2.49579	2.50417	2.51382	2.52486	2.53734	2.55117	2.56624	2.58241	2.59957	2.61759	2.63634	2.65572	2.67558	2.69582	2.7163	2.73691	2.75753	2.77816	2.79879
		non-carrier	2.40355	2.40736	2.41117	2.41498	2.41879	2.4226	2.42641	2.43022	2.43403	2.43783	2.44164	2.44546	2.44931	2.45323	2.45725	2.4614	2.46572	2.47025	2.47502	2.48005	2.48539	2.49107	2.49713	2.50359	2.51049	2.51786	2.52573	2.53407	2.54283	2.55197	2.56145	2.57123	2.58126	2.59151	2.60192	2.61246	2.62309	2.63375	2.64443	2.6551	2.66578
		difference	0.0489737	0.045841	0.0427084	0.0395757	0.0364431	0.0333104	0.0301778	0.0270451	0.0239124	0.0207798	0.0176471	0.0145253	0.011468	0.00853992	0.00580571	0.00332993	0.00117722	-0.000587832	-0.0019006	-0.00269648	-0.00291086	-0.00247912	-0.00133666	0.000581137	0.00333888	0.00700118	0.0116084	0.0171041	0.0234074	0.0304375	0.0381138	0.0463554	0.0550817	0.0642117	0.0736648	0.0833602	0.0932171	0.103155	0.113106	0.123057	0.133008
		p-value	0.347798	0.355592	0.364838	0.375885	0.389178	0.405284	0.424927	0.44902	0.478685	0.515261	0.560234	0.614803	0.678528	0.749343	0.823621	0.896566	0.963041	0.981524	0.940604	0.916563	0.911004	0.925182	0.960231	0.983005	0.904638	0.806903	0.695961	0.583211	0.479929	0.393235	0.325095	0.273769	0.235956	0.208296	0.18801	0.173019	0.161836	0.15342	0.147028	0.142085	0.138193
	RD	carrier	0.591163	0.591744	0.592325	0.592906	0.593487	0.594068	0.594649	0.59523	0.595811	0.596392	0.596973	0.597558	0.598171	0.598838	0.599587	0.600445	0.601439	0.602596	0.603943	0.605509	0.60732	0.609402	0.611785	0.614494	0.617557	0.621001	0.624843	0.629059	0.633616	0.638479	0.643614	0.648988	0.654566	0.660313	0.666197	0.672183	0.678238	0.684326	0.69042	0.696513	0.702607
		non-carrier	0.575802	0.577185	0.578568	0.579951	0.581335	0.582718	0.584101	0.585484	0.586867	0.58825	0.589633	0.591018	0.592412	0.593826	0.595268	0.59675	0.59828	0.599868	0.601523	0.603257	0.605077	0.606994	0.609018	0.611157	0.613423	0.615824	0.618367	0.621043	0.623839	0.626745	0.629748	0.632835	0.635995	0.639215	0.642484	0.645789	0.649118	0.652459	0.655802	0.659146	0.662489
		difference	0.015361	0.0145588	0.0137567	0.0129546	0.0121525	0.0113504	0.0105483	0.00974617	0.00894405	0.00814194	0.00733983	0.00654064	0.00575899	0.00501243	0.00431851	0.00369475	0.00315872	0.00272795	0.00241998	0.00225237	0.00224265	0.00240836	0.00276706	0.00333628	0.00413357	0.00517647	0.00647595	0.00801665	0.00977665	0.011734	0.0138668	0.0161531	0.018571	0.0210986	0.0237138	0.0263949	0.0291198	0.0318666	0.0346171	0.0373676	0.0401181
		p-value	0.249438	0.253042	0.257798	0.264015	0.272087	0.28251	0.295905	0.313033	0.334799	0.362227	0.396387	0.438051	0.486681	0.540541	0.59686	0.652155	0.702754	0.745317	0.777157	0.796325	0.801547	0.79213	0.767959	0.729633	0.678714	0.617963	0.551723	0.486126	0.42619	0.374717	0.332456	0.298778	0.272406	0.251928	0.236063	0.223758	0.21419	0.206733	0.200903	0.196286	0.192577
	AxD	carrier	1.27188	1.27139	1.2709	1.27041	1.26992	1.26943	1.26894	1.26844	1.26795	1.26746	1.26697	1.26649	1.26605	1.2657	1.26548	1.26545	1.26564	1.26609	1.26687	1.26799	1.26953	1.27151	1.27398	1.27699	1.28058	1.2848	1.28968	1.29517	1.30122	1.30778	1.31478	1.32218	1.32991	1.33792	1.34616	1.35456	1.36307	1.37165	1.38023	1.38881	1.39739
		non-carrier	1.2528	1.25379	1.25478	1.25577	1.25677	1.25776	1.25875	1.25974	1.26074	1.26173	1.26272	1.26372	1.26473	1.26577	1.26685	1.26799	1.26921	1.27051	1.27192	1.27345	1.27511	1.27692	1.27889	1.28103	1.28337	1.28592	1.28868	1.29164	1.29479	1.29811	1.30157	1.30516	1.30886	1.31266	1.31653	1.32045	1.32441	1.32839	1.33237	1.33636	1.34034
		difference	0.0190855	0.0176019	0.0161183	0.0146346	0.013151	0.0116674	0.0101837	0.00870011	0.00721648	0.00573285	0.00424922	0.00277059	0.001322	-6.65261e-05	-0.00136495	-0.00254324	-0.00357137	-0.00441929	-0.00505698	-0.00545439	-0.00558151	-0.00540829	-0.00490471	-0.00404072	-0.0027863	-0.0011114	0.00100273	0.00352983	0.00643234	0.00967273	0.0132135	0.017017	0.0210458	0.0252622	0.0296289	0.0341082	0.0386625	0.0432544	0.0478526	0.0524507	0.0570489
		p-value	0.51924	0.531255	0.545091	0.561132	0.579857	0.601863	0.627895	0.658869	0.69588	0.740186	0.793109	0.855558	0.926678	0.996112	0.916986	0.841166	0.773871	0.719244	0.679864	0.656974	0.651157	0.663081	0.694081	0.746498	0.823649	0.929107	0.936076	0.779299	0.616484	0.467293	0.346422	0.258007	0.197627	0.15779	0.131725	0.114548	0.10307	0.0952863	0.0899327	0.0861715	0.0834763
PTR	FA	carrier	0.501269	0.500802	0.500334	0.499866	0.499398	0.498931	0.498463	0.497995	0.497528	0.49706	0.496592	0.496123	0.495644	0.495146	0.49462	0.494055	0.493443	0.492774	0.492038	0.491226	0.490329	0.489336	0.488238	0.487027	0.485691	0.484222	0.482614	0.480876	0.479018	0.477053	0.474993	0.47285	0.470635	0.468361	0.466039	0.463681	0.4613	0.458907	0.456512	0.454117	0.451722
		non-carrier	0.515104	0.513944	0.512784	0.511624	0.510464	0.509304	0.508144	0.506984	0.505825	0.504665	0.503505	0.502345	0.501188	0.500034	0.498886	0.497746	0.496616	0.495497	0.494392	0.493303	0.492231	0.491179	0.490148	0.489141	0.48816	0.487205	0.486279	0.48538	0.484506	0.483653	0.48282	0.482004	0.481203	0.480414	0.479634	0.478862	0.478095	0.477331	0.476566	0.475802	0.475038
		difference	-0.0138345	-0.0131423	-0.0124501	-0.0117579	-0.0110658	-0.0103736	-0.00968137	-0.00898917	-0.00829698	-0.00760479	-0.00691259	-0.00622231	-0.0055435	-0.00488763	-0.00426619	-0.00369062	-0.00317242	-0.00272306	-0.00235399	-0.00207671	-0.00190267	-0.00184336	-0.00191023	-0.00211478	-0.00246845	-0.00298274	-0.00366481	-0.00450462	-0.00548784	-0.00660011	-0.0078271	-0.00915448	-0.0105679	-0.012053	-0.0135955	-0.015181	-0.0167952	-0.0184237	-0.0200546	-0.0216855	-0.0233164
		p-value	0.0166119	0.016804	0.0174576	0.018763	0.0210181	0.024697	0.0305557	0.0397797	0.0541479	0.0761292	0.10875	0.154925	0.215802	0.289749	0.372376	0.457632	0.539353	0.612432	0.673278	0.719702	0.750538	0.765263	0.763724	0.746044	0.7127	0.664757	0.604642	0.537392	0.468543	0.402917	0.343963	0.293487	0.251837	0.218365	0.191924	0.171247	0.155157	0.142662	0.132947	0.125304	0.119209
	MD	carrier	2.29298	2.29382	2.29466	2.2955	2.29634	2.29718	2.29802	2.29886	2.2997	2.30054	2.30139	2.30225	2.30325	2.30454	2.30624	2.30851	2.31148	2.31529	2.32008	2.32599	2.33317	2.34175	2.35187	2.36367	2.3773	2.39289	2.41053	2.4301	2.45142	2.47432	2.49862	2.52415	2.55073	2.57819	2.60635	2.63504	2.66407	2.69328	2.72252	2.75177	2.78101
		non-carrier	2.2724	2.27616	2.27992	2.28368	2.28744	2.2912	2.29496	2.29872	2.30248	2.30624	2.31	2.31377	2.31758	2.32148	2.3255	2.3297	2.3341	2.33877	2.34373	2.34903	2.35471	2.36083	2.36741	2.3745	2.38214	2.39038	2.39925	2.4087	2.41868	2.42915	2.44004	2.4513	2.46288	2.47473	2.48679	2.49901	2.51134	2.52372	2.53611	2.5485	2.56088
		difference	0.0205779	0.0176581	0.0147383	0.0118186	0.00889878	0.005979	0.00305923	0.00013945	-0.00278033	-0.0057001	-0.00861988	-0.0115234	-0.0143292	-0.0169399	-0.0192575	-0.0211847	-0.0226237	-0.0234769	-0.0236466	-0.0230353	-0.0215453	-0.0190789	-0.0155386	-0.0108266	-0.00484544	0.00250263	0.0112786	0.021397	0.0327359	0.0451731	0.0585867	0.0728546	0.0878548	0.103465	0.119564	0.136028	0.152737	0.169568	0.186419	0.20327	0.220121
		p-value	0.627777	0.659702	0.697177	0.741156	0.792571	0.852166	0.920222	0.996197	0.92161	0.836184	0.751483	0.672077	0.603131	0.547886	0.507245	0.480624	0.466938	0.465321	0.475541	0.498237	0.535083	0.588914	0.663728	0.764228	0.894323	0.946123	0.766499	0.588571	0.435335	0.31883	0.237864	0.184278	0.149329	0.126362	0.11098	0.100438	0.0930424	0.0877399	0.0838586	0.0809488	0.0787191
	RD	carrier	0.533504	0.534096	0.534688	0.53528	0.535872	0.536463	0.537055	0.537647	0.538239	0.538831	0.539422	0.540021	0.540662	0.541386	0.542237	0.543255	0.544483	0.545963	0.547736	0.549845	0.552332	0.555237	0.558605	0.562475	0.566891	0.571895	0.577511	0.583705	0.590423	0.597613	0.605222	0.613198	0.621489	0.630042	0.638805	0.647725	0.65675	0.665827	0.674913	0.683999	0.693086
		non-carrier	0.52127	0.522826	0.524383	0.525939	0.527496	0.529052	0.530609	0.532166	0.533722	0.535279	0.536835	0.538394	0.539964	0.541558	0.543186	0.544861	0.546595	0.548399	0.550284	0.552263	0.554347	0.556548	0.558877	0.561347	0.563968	0.566752	0.569708	0.572824	0.576086	0.579479	0.582989	0.586601	0.590301	0.594074	0.597905	0.60178	0.605684	0.609603	0.613524	0.617446	0.621367
		difference	0.0122349	0.0112701	0.0103053	0.00934056	0.00837578	0.007411	0.00644622	0.00548143	0.00451665	0.00355187	0.00258709	0.00162735	0.000697881	-0.000171046	-0.000949163	-0.0016062	-0.00211189	-0.00243595	-0.00254813	-0.00241814	-0.00201572	-0.00131061	-0.00027252	0.00112881	0.00292365	0.00514227	0.00780359	0.0108811	0.014337	0.0181335	0.0222326	0.0265966	0.0311877	0.0359679	0.0408995	0.0459446	0.0510653	0.0562239	0.0613889	0.0665538	0.0717187
		p-value	0.35785	0.368967	0.383413	0.402196	0.426583	0.458092	0.498382	0.548994	0.610877	0.68378	0.765766	0.852762	0.937948	0.985254	0.921352	0.872594	0.839627	0.82236	0.820657	0.834763	0.865485	0.914182	0.98245	0.92862	0.819803	0.695536	0.56566	0.444833	0.344551	0.26877	0.215084	0.178358	0.153533	0.136707	0.125184	0.11719	0.111573	0.107582	0.104717	0.102628	0.101083
	AxD	carrier	1.22279	1.22291	1.22304	1.22317	1.22329	1.22342	1.22355	1.22367	1.2238	1.22393	1.22405	1.22419	1.22437	1.22465	1.22507	1.22569	1.22654	1.22768	1.22916	1.23102	1.23331	1.23608	1.23938	1.24325	1.24775	1.25291	1.25878	1.26531	1.27243	1.2801	1.28824	1.2968	1.30573	1.31495	1.32441	1.33405	1.34381	1.35363	1.36346	1.37329	1.38312
		non-carrier	1.23335	1.23362	1.23388	1.23414	1.23441	1.23467	1.23494	1.2352	1.23546	1.23573	1.23599	1.23626	1.23655	1.23689	1.23729	1.2378	1.23842	1.23918	1.2401	1.24121	1.24254	1.24409	1.24591	1.24801	1.25041	1.25315	1.25622	1.25962	1.26331	1.26727	1.27146	1.27585	1.28042	1.28514	1.28998	1.2949	1.29989	1.3049	1.30991	1.31493	1.31995
		difference	-0.0105688	-0.0107054	-0.010842	-0.0109786	-0.0111152	-0.0112518	-0.0113884	-0.011525	-0.0116616	-0.0117982	-0.0119348	-0.0120673	-0.0121754	-0.0122346	-0.0122204	-0.0121084	-0.0118743	-0.0114934	-0.0109414	-0.0101938	-0.00922619	-0.00801411	-0.00653311	-0.00475874	-0.00266656	-0.000232118	0.00255987	0.005688	0.00912173	0.0128305	0.0167837	0.0209509	0.0253014	0.0298047	0.0344302	0.0391474	0.0439257	0.0487346	0.0535486	0.0583626	0.0631765
		p-value	0.583554	0.557794	0.530321	0.501198	0.470591	0.438808	0.406338	0.373887	0.342389	0.312973	0.28688	0.265459	0.250309	0.242506	0.242494	0.250315	0.265894	0.289306	0.321018	0.362103	0.414469	0.481105	0.566252	0.675276	0.813594	0.983588	0.821675	0.624608	0.453606	0.325856	0.240692	0.187444	0.154877	0.134893	0.122459	0.114598	0.109557	0.106285	0.104138	0.102719	0.101785
PCR	FA	carrier	0.410209	0.409528	0.408847	0.408166	0.407485	0.406804	0.406123	0.405442	0.404762	0.404081	0.4034	0.402719	0.402039	0.40136	0.400682	0.400007	0.399334	0.398664	0.397999	0.397337	0.396681	0.39603	0.395384	0.394746	0.394114	0.393489	0.392873	0.392264	0.391662	0.391066	0.390475	0.389889	0.389306	0.388728	0.388152	0.387578	0.387005	0.386433	0.385861	0.385289	0.384717
		non-carrier	0.410984	0.410325	0.409666	0.409007	0.408348	0.407688	0.407029	0.40637	0.405711	0.405051	0.404392	0.403734	0.40308	0.402436	0.401807	0.401197	0.400612	0.400056	0.399534	0.39905	0.398611	0.39822	0.397882	0.397603	0.397388	0.39724	0.397163	0.397154	0.397205	0.397311	0.397465	0.397662	0.397896	0.39816	0.398448	0.398755	0.399073	0.399398	0.399724	0.40005	0.400375
		difference	-0.000775869	-0.000797523	-0.000819176	-0.000840829	-0.000862483	-0.000884136	-0.000905789	-0.000927443	-0.000949096	-0.000970749	-0.000992403	-0.00101478	-0.00104148	-0.00107683	-0.00112516	-0.00119079	-0.00127805	-0.00139127	-0.00153477	-0.00171288	-0.00192992	-0.00219022	-0.0024981	-0.00285789	-0.00327392	-0.00375052	-0.00429037	-0.00488971	-0.00554313	-0.00624521	-0.00699055	-0.00777374	-0.00858937	-0.00943204	-0.0102963	-0.0111769	-0.0120682	-0.0129649	-0.0138626	-0.0147602	-0.0156579
		p-value	0.919	0.913806	0.908573	0.903394	0.89838	0.893657	0.889354	0.885594	0.882482	0.880088	0.878448	0.877459	0.876615	0.875313	0.872984	0.869105	0.863203	0.854842	0.843603	0.829061	0.810766	0.788219	0.760869	0.728108	0.689302	0.643857	0.591565	0.533457	0.471427	0.408109	0.346714	0.290544	0.242294	0.203453	0.174127	0.153339	0.139563	0.131183	0.126762	0.125154	0.125523
	MD	carrier	2.24261	2.24564	2.24867	2.2517	2.25473	2.25776	2.26079	2.26382	2.26685	2.26988	2.27291	2.27595	2.27904	2.28224	2.2856	2.28918	2.29302	2.29719	2.30173	2.30669	2.31214	2.31813	2.3247	2.33192	2.33984	2.3485	2.35795	2.36814	2.37899	2.39045	2.40244	2.4149	2.42777	2.44097	2.45443	2.4681	2.4819	2.49577	2.50965	2.52353	2.53741
		non-carrier	2.23945	2.24264	2.24582	2.249	2.25218	2.25537	2.25855	2.26173	2.26492	2.2681	2.27128	2.27447	2.27766	2.28087	2.2841	2.28736	2.29065	2.29399	2.29739	2.30084	2.30436	2.30796	2.31164	2.31541	2.31927	2.32324	2.32732	2.33151	2.33578	2.34015	2.34458	2.34908	2.35364	2.35824	2.36289	2.36756	2.37224	2.37694	2.38164	2.38634	2.39104
		difference	0.00315563	0.0030027	0.00284978	0.00269685	0.00254393	0.00239101	0.00223808	0.00208516	0.00193223	0.00177931	0.00162638	0.00148114	0.00138199	0.00137502	0.00150632	0.00182198	0.00236809	0.00319074	0.00433603	0.00585004	0.00777886	0.0101686	0.0130653	0.0165151	0.0205641	0.0252583	0.0306266	0.0366287	0.0432068	0.0503035	0.0578611	0.065822	0.0741286	0.0827232	0.0915482	0.100546	0.109659	0.11883	0.12801	0.137191	0.146371
		p-value	0.925391	0.924675	0.92414	0.923886	0.92404	0.924757	0.926213	0.928573	0.93196	0.936401	0.941803	0.947672	0.952389	0.954259	0.951939	0.944449	0.931086	0.911303	0.884619	0.850551	0.808596	0.758253	0.699098	0.630928	0.554006	0.469412	0.379863	0.290877	0.208857	0.139478	0.0862152	0.0494071	0.0265428	0.0136677	0.00696386	0.00364088	0.00202012	0.00121876	0.000808332	0.000587843	0.000464378
	RD	carrier	0.5731	0.574302	0.575504	0.576706	0.577908	0.579109	0.580311	0.581513	0.582715	0.583917	0.585119	0.586323	0.58754	0.588783	0.590064	0.591396	0.592792	0.594265	0.595828	0.597493	0.599274	0.601183	0.603232	0.605435	0.607805	0.610354	0.613091	0.616003	0.619076	0.622293	0.625638	0.629095	0.632648	0.636281	0.639979	0.643724	0.647501	0.651295	0.655091	0.658887	0.662683
		non-carrier	0.572306	0.573496	0.574686	0.575876	0.577065	0.578255	0.579445	0.580635	0.581825	0.583014	0.584204	0.585394	0.586582	0.587769	0.588952	0.590132	0.591306	0.592474	0.593635	0.594788	0.595931	0.597064	0.598186	0.599296	0.600392	0.601474	0.602541	0.603594	0.604634	0.605663	0.606681	0.60769	0.608692	0.609687	0.610677	0.611663	0.612647	0.613629	0.614611	0.615593	0.616575
		difference	0.000793394	0.000805559	0.000817725	0.00082989	0.000842056	0.000854221	0.000866387	0.000878552	0.000890718	0.000902883	0.000915049	0.00092952	0.000957827	0.00101381	0.00111129	0.00126412	0.00148612	0.00179114	0.00219301	0.00270557	0.00334264	0.00411807	0.0050457	0.00613935	0.00741286	0.00888007	0.0105496	0.0124094	0.0144422	0.0166306	0.0189573	0.0214051	0.0239567	0.0265948	0.029302	0.0320611	0.0348548	0.0376658	0.0404797	0.0432936	0.0461074
		p-value	0.937866	0.933194	0.928364	0.923524	0.918884	0.914715	0.911312	0.908943	0.907788	0.907883	0.909122	0.911063	0.912378	0.911741	0.908114	0.900708	0.888908	0.872193	0.850071	0.822043	0.787574	0.746101	0.697066	0.639992	0.57464	0.501248	0.421229	0.338401	0.257817	0.184821	0.123949	0.0776955	0.0458527	0.0259387	0.0144723	0.00824783	0.00496728	0.0032421	0.0023196	0.00181455	0.00153658
	AxD	carrier	1.10221	1.10245	1.10269	1.10294	1.10318	1.10342	1.10367	1.10391	1.10415	1.1044	1.10464	1.10489	1.10517	1.10552	1.10598	1.10657	1.10733	1.10829	1.10949	1.11096	1.11274	1.11486	1.11736	1.12026	1.1236	1.12742	1.13174	1.13652	1.14173	1.14733	1.15326	1.15949	1.16597	1.17267	1.17954	1.18654	1.19362	1.20074	1.20787	1.215	1.22213
		non-carrier	1.09945	1.10012	1.10079	1.10146	1.10213	1.1028	1.10348	1.10415	1.10482	1.10549	1.10616	1.10683	1.10752	1.10822	1.10896	1.10974	1.11058	1.11148	1.11245	1.11351	1.11467	1.11594	1.11732	1.11884	1.12049	1.1223	1.12426	1.12637	1.12862	1.13099	1.13346	1.13603	1.13868	1.1414	1.14417	1.14699	1.14983	1.15268	1.15554	1.15839	1.16125
		difference	0.00275882	0.00233104	0.00190326	0.00147547	0.00104769	0.000619911	0.00019213	-0.000235652	-0.000663434	-0.00109122	-0.001519	-0.00194291	-0.0023436	-0.00269785	-0.00298245	-0.00317416	-0.00324977	-0.00318607	-0.00295982	-0.00254782	-0.00192684	-0.00107365	3.4945e-05	0.00142218	0.00311128	0.00512545	0.00747922	0.0101523	0.0131155	0.0163401	0.0197968	0.0234566	0.0272907	0.0312698	0.0353651	0.0395474	0.0437878	0.0480572	0.0523315	0.0566057	0.0608799
		p-value	0.874288	0.888064	0.903531	0.920945	0.940587	0.96276	0.987769	0.98411	0.95269	0.917949	0.880143	0.840226	0.80091	0.765611	0.737692	0.719995	0.7146	0.722887	0.74581	0.784219	0.839089	0.911577	0.997164	0.88651	0.757324	0.613355	0.463315	0.322178	0.20471	0.119156	0.0646149	0.0336857	0.0175815	0.00956199	0.00558607	0.00356221	0.00248591	0.00188504	0.00153392	0.00131992	0.00118567
SCR	FA	carrier	0.416529	0.41578	0.41503	0.41428	0.41353	0.41278	0.412031	0.411281	0.410531	0.409781	0.409031	0.408282	0.407532	0.406784	0.406037	0.405292	0.404549	0.403808	0.403071	0.402338	0.401608	0.400883	0.400163	0.399448	0.398739	0.398037	0.397341	0.396651	0.395966	0.395287	0.394613	0.393942	0.393274	0.39261	0.391947	0.391287	0.390627	0.389968	0.389309	0.38865	0.387991
		non-carrier	0.418323	0.417873	0.417423	0.416973	0.416523	0.416073	0.415623	0.415173	0.414723	0.414273	0.413823	0.413373	0.412926	0.412486	0.412055	0.411636	0.411232	0.410847	0.410483	0.410144	0.409832	0.409551	0.409304	0.409093	0.408922	0.408794	0.40871	0.408669	0.408666	0.408698	0.40876	0.408849	0.408961	0.409092	0.409238	0.409396	0.409561	0.40973	0.4099	0.41007	0.41024
		difference	-0.00179351	-0.00209328	-0.00239305	-0.00269282	-0.00299258	-0.00329235	-0.00359212	-0.00389188	-0.00419165	-0.00449142	-0.00479119	-0.00509139	-0.0053942	-0.00570224	-0.00601812	-0.00634445	-0.00668384	-0.0070389	-0.00741225	-0.0078065	-0.00822426	-0.00866815	-0.00914078	-0.00964475	-0.0101827	-0.0107572	-0.0113699	-0.0120185	-0.0126998	-0.0134105	-0.0141473	-0.014907	-0.0156862	-0.0164818	-0.0172905	-0.0181089	-0.0189339	-0.0197621	-0.0205909	-0.0214197	-0.0222485
		p-value	0.773811	0.725398	0.674831	0.623048	0.571294	0.521046	0.473858	0.431142	0.393968	0.362922	0.338085	0.31904	0.30478	0.294067	0.285667	0.27846	0.271494	0.264002	0.255397	0.245259	0.23332	0.219456	0.203692	0.186212	0.167367	0.147694	0.127981	0.10937	0.0928367	0.0790042	0.0681284	0.060156	0.0548325	0.0518114	0.0507335	0.0512659	0.0531099	0.0559954	0.0596793	0.063968	0.0687077
	MD	carrier	2.1016	2.10486	2.10812	2.11137	2.11463	2.11789	2.12115	2.12441	2.12766	2.13092	2.13418	2.13744	2.14075	2.14415	2.14768	2.15139	2.15532	2.15951	2.16401	2.16887	2.17412	2.17982	2.186	2.19271	2.19999	2.2079	2.21645	2.22561	2.23532	2.24553	2.25618	2.26721	2.27858	2.29022	2.30209	2.31412	2.32626	2.33845	2.35066	2.36287	2.37507
		non-carrier	2.08144	2.08461	2.08778	2.09095	2.09411	2.09728	2.10045	2.10362	2.10679	2.10995	2.11312	2.11629	2.11946	2.12262	2.12578	2.12893	2.13208	2.13521	2.13834	2.14145	2.14455	2.14763	2.1507	2.15375	2.15678	2.15978	2.16277	2.16573	2.16867	2.1716	2.17451	2.17741	2.1803	2.18317	2.18604	2.18891	2.19176	2.19462	2.19748	2.20034	2.20319
		difference	0.0201611	0.0202506	0.0203401	0.0204296	0.0205191	0.0206086	0.0206981	0.0207876	0.0208771	0.0209666	0.021056	0.0211532	0.021296	0.0215303	0.0219017	0.022456	0.023239	0.0242962	0.0256735	0.0274166	0.0295711	0.0321829	0.0352976	0.0389609	0.0432187	0.0481165	0.0536829	0.0598781	0.0666447	0.0739258	0.081664	0.0898023	0.0982835	0.10705	0.116046	0.125213	0.134494	0.143833	0.153181	0.162529	0.171877
		p-value	0.397803	0.364792	0.331615	0.299289	0.269096	0.242493	0.220939	0.205688	0.197598	0.19703	0.203834	0.21717	0.234882	0.254229	0.272464	0.287196	0.296589	0.299408	0.294982	0.283145	0.264204	0.238954	0.208702	0.175285	0.140986	0.108297	0.0796171	0.0568125	0.0402102	0.0289393	0.0216706	0.0171551	0.0144471	0.0129095	0.012137	0.0118747	0.0119596	0.012283	0.0127689	0.0133645	0.014034
	RD	carrier	0.532557	0.53382	0.535082	0.536345	0.537607	0.53887	0.540132	0.541395	0.542657	0.54392	0.545182	0.546446	0.547722	0.54902	0.550351	0.551727	0.553159	0.554657	0.556234	0.5579	0.559666	0.561544	0.563545	0.565679	0.567959	0.570395	0.572993	0.575746	0.578637	0.581655	0.584783	0.58801	0.59132	0.5947	0.598135	0.601613	0.605118	0.608637	0.612159	0.61568	0.619202
		non-carrier	0.528254	0.529296	0.530338	0.531381	0.532423	0.533465	0.534508	0.53555	0.536592	0.537635	0.538677	0.539719	0.540758	0.541793	0.54282	0.543836	0.544841	0.54583	0.546802	0.547753	0.548682	0.549586	0.550463	0.551309	0.552122	0.552901	0.553643	0.55435	0.555026	0.555674	0.556297	0.556897	0.557479	0.558045	0.558599	0.559143	0.559681	0.560216	0.560751	0.561285	0.561819
		difference	0.00430365	0.0045238	0.00474394	0.00496408	0.00518422	0.00540437	0.00562451	0.00584465	0.00606479	0.00628494	0.00650508	0.0067275	0.00696358	0.007227	0.00753141	0.00789047	0.00831786	0.00882724	0.00943226	0.0101466	0.0109839	0.0119579	0.0130822	0.0143704	0.0158363	0.0174935	0.0193506	0.0213955	0.0236113	0.0259807	0.0284868	0.0311125	0.0338407	0.0366542	0.0395361	0.0424693	0.0454366	0.0484209	0.0514081	0.0543954	0.0573826
		p-value	0.568783	0.520239	0.469582	0.418419	0.369031	0.324171	0.286576	0.258326	0.240364	0.23242	0.233298	0.241103	0.252993	0.266074	0.277872	0.286485	0.290596	0.2894	0.282522	0.269948	0.251984	0.229254	0.202708	0.173621	0.14356	0.114261	0.0875338	0.0650646	0.0475413	0.0347016	0.0257401	0.0197005	0.0157277	0.0131643	0.0115487	0.0105714	0.0100292	0.00978717	0.00975403	0.00986687	0.0100836
	AxD	carrier	1.03626	1.03702	1.03778	1.03853	1.03929	1.04005	1.04081	1.04156	1.04232	1.04308	1.04384	1.0446	1.04538	1.04621	1.04711	1.04809	1.04919	1.05042	1.05181	1.05338	1.05515	1.05714	1.05938	1.06189	1.06469	1.06781	1.07125	1.075	1.07903	1.08332	1.08782	1.09253	1.0974	1.10241	1.10753	1.11274	1.11801	1.1233	1.12859	1.13389	1.13919
		non-carrier	1.02383	1.02493	1.02602	1.02712	1.02821	1.02931	1.03041	1.0315	1.0326	1.03369	1.03479	1.03588	1.03698	1.03809	1.0392	1.04033	1.04148	1.04264	1.04383	1.04505	1.04629	1.04757	1.04888	1.05024	1.05163	1.05308	1.05457	1.05611	1.05769	1.0593	1.06095	1.06263	1.06433	1.06606	1.0678	1.06955	1.07131	1.07308	1.07484	1.07661	1.07837
		difference	0.0124276	0.0120898	0.0117521	0.0114144	0.0110766	0.0107389	0.0104011	0.0100634	0.00972567	0.00938794	0.0090502	0.00871565	0.0084002	0.00812296	0.00790303	0.00775952	0.00771152	0.00777815	0.00797851	0.00833169	0.00885681	0.00957297	0.0104993	0.0116548	0.0130587	0.0147301	0.0166808	0.0188942	0.0213464	0.0240136	0.0268718	0.0298971	0.0330657	0.0363537	0.0397373	0.0431924	0.0466953	0.0502222	0.0537529	0.0572837	0.0608145
		p-value	0.341815	0.334401	0.327876	0.322574	0.318887	0.317259	0.318171	0.322118	0.329567	0.340909	0.356398	0.375874	0.39797	0.42072	0.441959	0.459541	0.47151	0.476194	0.472227	0.458553	0.434453	0.399657	0.354584	0.300732	0.241135	0.180606	0.125447	0.0817894	0.0518632	0.0337956	0.0239442	0.0190768	0.0171017	0.0168513	0.017692	0.0192557	0.0213019	0.0236559	0.026186	0.0288012	0.0314391
ACR	FA	carrier	0.366968	0.366249	0.365529	0.36481	0.364091	0.363372	0.362653	0.361934	0.361215	0.360496	0.359777	0.359056	0.358324	0.357571	0.356785	0.355957	0.355075	0.354128	0.353106	0.351998	0.350794	0.349482	0.348051	0.346492	0.344793	0.342944	0.340937	0.338782	0.336493	0.334084	0.331566	0.328955	0.326263	0.323504	0.320691	0.317838	0.314958	0.312064	0.309168	0.306273	0.303377
		non-carrier	0.367757	0.366799	0.365841	0.364883	0.363926	0.362968	0.36201	0.361052	0.360094	0.359136	0.358178	0.35722	0.356262	0.355303	0.354343	0.353382	0.35242	0.351456	0.350489	0.349521	0.34855	0.347576	0.346599	0.345618	0.344634	0.343645	0.342652	0.341655	0.340655	0.339651	0.338644	0.337635	0.336624	0.335611	0.334596	0.33358	0.332564	0.331547	0.33053	0.329513	0.328496
		difference	-0.000789599	-0.000550777	-0.000311955	-7.31334e-05	0.000165688	0.00040451	0.000643332	0.000882153	0.00112098	0.0013598	0.00159862	0.0018357	0.00206232	0.00226803	0.00244236	0.00257486	0.00265508	0.00267255	0.00261682	0.00247743	0.00224392	0.00190584	0.00145272	0.000874117	0.000159564	-0.000701394	-0.00171529	-0.00287298	-0.00416139	-0.00556744	-0.00707807	-0.0086802	-0.0103608	-0.0121067	-0.0139049	-0.0157423	-0.0176059	-0.0194825	-0.0213614	-0.0232402	-0.025119
		p-value	0.944338	0.95869	0.975078	0.993775	0.984982	0.961047	0.934459	0.905561	0.875104	0.844281	0.814604	0.787787	0.7658	0.749865	0.740287	0.736782	0.73887	0.74616	0.758508	0.776114	0.799582	0.830012	0.869135	0.919517	0.984802	0.930143	0.820247	0.684818	0.532854	0.387133	0.274855	0.20704	0.174959	0.164567	0.165561	0.171962	0.180557	0.189681	0.198514	0.206746	0.214287
	MD	carrier	2.28018	2.2817	2.28323	2.28476	2.28628	2.28781	2.28933	2.29086	2.29239	2.29391	2.29544	2.29698	2.29862	2.30044	2.30255	2.30503	2.30798	2.31149	2.31567	2.32059	2.32636	2.33307	2.34082	2.34969	2.35979	2.3712	2.38398	2.39806	2.41331	2.42962	2.44687	2.46494	2.48371	2.50308	2.52291	2.5431	2.56352	2.58406	2.60462	2.62517	2.64573
		non-carrier	2.26144	2.26443	2.26742	2.27041	2.2734	2.27639	2.27938	2.28236	2.28535	2.28834	2.29133	2.29432	2.29734	2.30041	2.30355	2.30679	2.31016	2.31367	2.31736	2.32124	2.32535	2.3297	2.33433	2.33926	2.3445	2.3501	2.35605	2.36235	2.36896	2.37584	2.38297	2.39032	2.39786	2.40555	2.41336	2.42127	2.42924	2.43724	2.44524	2.45325	2.46125
		difference	0.0187367	0.0172739	0.015811	0.0143482	0.0128853	0.0114225	0.00995965	0.00849681	0.00703397	0.00557113	0.00410829	0.00265698	0.00127489	3.12279e-05	-0.00100479	-0.00176395	-0.00217705	-0.00217485	-0.00168816	-0.000647748	0.00101559	0.00337107	0.00648791	0.0104353	0.0152825	0.0210987	0.0279272	0.0357073	0.0443526	0.0537766	0.0638928	0.0746145	0.0858554	0.0975288	0.109548	0.121827	0.13428	0.146818	0.159371	0.171924	0.184477
		p-value	0.541413	0.539052	0.539195	0.54356	0.554607	0.575408	0.608908	0.656375	0.71577	0.781744	0.847813	0.908513	0.959536	0.999087	0.97284	0.955581	0.948457	0.951094	0.963558	0.986431	0.979133	0.931361	0.867885	0.785986	0.683424	0.560489	0.424314	0.293217	0.18864	0.120914	0.0846331	0.0682696	0.062845	0.0632201	0.066649	0.0716125	0.0772303	0.0829822	0.0885722	0.0938698	0.0988261
	RD	carrier	0.599604	0.60063	0.601656	0.602682	0.603708	0.604734	0.60576	0.606786	0.607812	0.608838	0.609864	0.610895	0.611955	0.613076	0.614287	0.615617	0.617097	0.618756	0.620625	0.622733	0.62511	0.627787	0.630792	0.634157	0.637911	0.642083	0.646694	0.651715	0.657111	0.662843	0.668874	0.675168	0.681685	0.68839	0.695244	0.702211	0.709252	0.71633	0.723415	0.7305	0.737585
		non-carrier	0.5948	0.596178	0.597557	0.598935	0.600314	0.601692	0.60307	0.604449	0.605827	0.607206	0.608584	0.609964	0.61135	0.612749	0.614168	0.615613	0.61709	0.618607	0.620169	0.621784	0.623458	0.625196	0.627007	0.628896	0.63087	0.632935	0.635096	0.637347	0.639679	0.642085	0.644556	0.647084	0.649662	0.65228	0.654931	0.657606	0.660297	0.662997	0.665698	0.668399	0.671101
		difference	0.00480418	0.00445168	0.00409919	0.0037467	0.0033942	0.00304171	0.00268922	0.00233673	0.00198423	0.00163174	0.00127925	0.000930653	0.000605448	0.00032702	0.000118759	4.05308e-06	6.29204e-06	0.000148864	0.000455159	0.000948565	0.00165247	0.00259027	0.00378534	0.00526108	0.00704087	0.00914812	0.0115974	0.0143683	0.0174316	0.020758	0.0243182	0.0280832	0.0320235	0.03611	0.0403135	0.0446047	0.0489543	0.0533332	0.057717	0.0621008	0.0664845
		p-value	0.699929	0.700857	0.703657	0.709175	0.718469	0.732692	0.752819	0.779199	0.811141	0.846853	0.883903	0.919604	0.950716	0.975026	0.991488	0.999726	0.999597	0.990893	0.973168	0.945634	0.9071	0.855969	0.790354	0.708471	0.609621	0.49608	0.376181	0.2659	0.180452	0.125069	0.0945454	0.0803025	0.0755759	0.0761972	0.0797518	0.084822	0.0905552	0.0964352	0.102163	0.107604	0.112708
	AxD	carrier	1.08236	1.08184	1.08131	1.08079	1.08026	1.07974	1.07921	1.07869	1.07816	1.07764	1.07711	1.07659	1.07611	1.07569	1.07539	1.07523	1.07524	1.07547	1.07595	1.07671	1.07779	1.07923	1.08107	1.08333	1.08605	1.08927	1.09301	1.09724	1.10192	1.10699	1.11243	1.11817	1.12418	1.13042	1.13683	1.14338	1.15001	1.15669	1.16338	1.17007	1.17676
		non-carrier	1.07205	1.07219	1.07234	1.07249	1.07264	1.07279	1.07294	1.07309	1.07324	1.07338	1.07353	1.07368	1.07385	1.07403	1.07426	1.07453	1.07486	1.07526	1.07575	1.07633	1.07702	1.07783	1.07877	1.07986	1.0811	1.08251	1.0841	1.08585	1.08775	1.08979	1.09195	1.09421	1.09656	1.09898	1.10147	1.104	1.10656	1.10914	1.11172	1.1143	1.11688
		difference	0.0103157	0.00964184	0.00896802	0.0082942	0.00762038	0.00694657	0.00627275	0.00559893	0.00492512	0.0042513	0.00357748	0.0029076	0.00226134	0.0016623	0.00113412	0.000700403	0.000384767	0.000210829	0.000202205	0.000382511	0.000775365	0.00140438	0.00229318	0.00346537	0.00494457	0.00675441	0.00890963	0.0113896	0.0141647	0.0172056	0.0204826	0.0239662	0.027627	0.0314353	0.0353618	0.0393768	0.0434508	0.0475544	0.0516629	0.0557714	0.0598799
		p-value	0.309922	0.300791	0.292452	0.285984	0.28316	0.286757	0.30083	0.330551	0.380887	0.453697	0.544914	0.644667	0.740273	0.822658	0.887946	0.935708	0.966957	0.982907	0.984364	0.971488	0.943697	0.89965	0.837327	0.754357	0.648969	0.522152	0.382067	0.248366	0.143459	0.0776132	0.0438489	0.0288137	0.0228897	0.0212877	0.0218825	0.0236779	0.026138	0.0289355	0.0318596	0.0347884	0.0376518
EC	FA	carrier	0.34859	0.34891	0.349229	0.349548	0.349867	0.350186	0.350505	0.350824	0.351143	0.351462	0.351782	0.352099	0.352407	0.352697	0.352959	0.353183	0.353361	0.353483	0.35354	0.353523	0.353422	0.353227	0.352931	0.352522	0.351993	0.351333	0.350538	0.349614	0.348574	0.347429	0.346191	0.344872	0.343483	0.342036	0.340542	0.339014	0.337462	0.335898	0.334333	0.332767	0.331202
		non-carrier	0.35662	0.356784	0.356947	0.35711	0.357273	0.357436	0.357599	0.357763	0.357926	0.358089	0.358252	0.358415	0.358573	0.358723	0.358861	0.358982	0.359083	0.359158	0.359205	0.359219	0.359196	0.359132	0.359022	0.358863	0.35865	0.358379	0.358048	0.357661	0.357221	0.356736	0.356209	0.355646	0.355052	0.354432	0.353792	0.353136	0.35247	0.351799	0.351127	0.350455	0.349782
		difference	-0.00802987	-0.00787393	-0.00771799	-0.00756205	-0.0074061	-0.00725016	-0.00709422	-0.00693828	-0.00678234	-0.00662639	-0.00647045	-0.00631537	-0.00616548	-0.00602594	-0.00590195	-0.00579869	-0.00572133	-0.00567507	-0.00566508	-0.00569653	-0.00577463	-0.00590453	-0.00609144	-0.00634052	-0.00665697	-0.00704596	-0.00751072	-0.00804674	-0.00864752	-0.0093066	-0.0100175	-0.0107737	-0.0115688	-0.0123963	-0.0132497	-0.0141225	-0.0150083	-0.0159005	-0.0167938	-0.0176872	-0.0185805
		p-value	0.266687	0.252913	0.238883	0.22472	0.210588	0.196696	0.183308	0.17074	0.159365	0.149606	0.141932	0.136807	0.134511	0.135158	0.13865	0.144608	0.152338	0.160849	0.168954	0.175411	0.179086	0.179095	0.174893	0.166344	0.153746	0.137829	0.11984	0.101628	0.0847713	0.0702643	0.0585182	0.0494896	0.0428628	0.0382158	0.0351302	0.0332448	0.0322683	0.0319739	0.0321845	0.0327604	0.0336005
	MD	carrier	2.27578	2.27808	2.28038	2.28268	2.28499	2.28729	2.28959	2.29189	2.29419	2.29649	2.2988	2.30111	2.30347	2.30593	2.30855	2.31138	2.31446	2.31786	2.32161	2.32578	2.33041	2.33555	2.34126	2.34759	2.3546	2.36232	2.3708	2.37998	2.38981	2.40022	2.41114	2.42252	2.43428	2.44637	2.45871	2.47125	2.48391	2.49664	2.50938	2.52212	2.53486
		non-carrier	2.25157	2.2546	2.25762	2.26064	2.26367	2.26669	2.26971	2.27274	2.27576	2.27878	2.28181	2.28483	2.28786	2.29089	2.29393	2.29698	2.30005	2.30313	2.30623	2.30935	2.31249	2.31566	2.31886	2.3221	2.32537	2.32867	2.33202	2.3354	2.33881	2.34226	2.34573	2.34923	2.35275	2.35628	2.35983	2.36338	2.36695	2.37051	2.37408	2.37765	2.38122
		difference	0.0242038	0.0234822	0.0227607	0.0220391	0.0213175	0.020596	0.0198744	0.0191528	0.0184313	0.0177097	0.0169881	0.0162747	0.0156101	0.0150433	0.014623	0.0143982	0.0144176	0.0147302	0.0153849	0.0164304	0.0179156	0.0198894	0.0224007	0.0254983	0.029231	0.0336478	0.0387791	0.0445823	0.0509962	0.0579597	0.0654119	0.0732915	0.0815376	0.0900891	0.0988849	0.107864	0.116965	0.126127	0.1353	0.144472	0.153644
		p-value	0.406361	0.390855	0.375065	0.359384	0.344392	0.330907	0.320015	0.313064	0.311588	0.317129	0.330945	0.35337	0.382501	0.41488	0.446429	0.473302	0.492429	0.501657	0.499612	0.485502	0.458996	0.420258	0.370165	0.31072	0.245522	0.180009	0.121086	0.0752435	0.044516	0.02645	0.0168089	0.0119874	0.00974787	0.00891105	0.00888994	0.00938304	0.0102184	0.0112834	0.012496	0.0138005	0.0151572
	RD	carrier	0.608589	0.609137	0.609684	0.610232	0.61078	0.611328	0.611876	0.612423	0.612971	0.613519	0.614067	0.614618	0.615188	0.615797	0.616464	0.617208	0.618049	0.619006	0.620097	0.621344	0.622764	0.624377	0.626203	0.628261	0.63057	0.633149	0.63601	0.639138	0.642506	0.646092	0.649871	0.65382	0.657913	0.662126	0.666437	0.670819	0.67525	0.679706	0.684165	0.688624	0.693083
		non-carrier	0.598194	0.598998	0.599802	0.600606	0.60141	0.602214	0.603018	0.603821	0.604625	0.605429	0.606233	0.607038	0.607844	0.608657	0.609476	0.610306	0.611149	0.612006	0.612882	0.613778	0.614697	0.615642	0.616614	0.617618	0.618654	0.619726	0.620835	0.621979	0.623156	0.624361	0.625591	0.626844	0.628115	0.629403	0.630703	0.632013	0.63333	0.634649	0.635969	0.637289	0.63861
		difference	0.0103948	0.0101387	0.00988254	0.00962642	0.00937029	0.00911417	0.00885804	0.00860192	0.0083458	0.00808967	0.00783355	0.00758022	0.00734366	0.00714063	0.0069879	0.00690224	0.00690041	0.00699918	0.00721531	0.00756558	0.00806675	0.00873558	0.00958885	0.0106433	0.0119157	0.0134229	0.0151753	0.0171582	0.0193507	0.0217318	0.0242806	0.0269761	0.0297973	0.0327234	0.0357333	0.038806	0.0419207	0.0450563	0.0481954	0.0513345	0.0544736
		p-value	0.31709	0.300222	0.283206	0.266407	0.250328	0.235627	0.223125	0.213799	0.208744	0.209103	0.215955	0.229956	0.250394	0.275335	0.301948	0.326995	0.347418	0.360732	0.365193	0.359783	0.344151	0.318605	0.28418	0.242771	0.197231	0.151272	0.109158	0.0748408	0.0498173	0.0331966	0.022901	0.0168111	0.0133248	0.0114097	0.0104521	0.0100952	0.0101281	0.0104191	0.0108818	0.0114583	0.0121101
	AxD	carrier	1.05934	1.0605	1.06166	1.06283	1.06399	1.06515	1.06632	1.06748	1.06864	1.0698	1.07097	1.07213	1.07331	1.07451	1.07576	1.07705	1.07842	1.07986	1.08139	1.08302	1.08478	1.08667	1.0887	1.09088	1.09324	1.09578	1.09852	1.10143	1.10451	1.10774	1.11109	1.11456	1.11813	1.12179	1.1255	1.12927	1.13307	1.13689	1.1407	1.14452	1.14834
		non-carrier	1.05514	1.05656	1.05797	1.05939	1.0608	1.06222	1.06363	1.06505	1.06646	1.06788	1.06929	1.07071	1.07212	1.07353	1.07493	1.07632	1.0777	1.07906	1.0804	1.08173	1.08303	1.08431	1.08557	1.08679	1.08798	1.08914	1.09026	1.09134	1.0924	1.09343	1.09443	1.09541	1.09638	1.09732	1.09826	1.09919	1.10011	1.10102	1.10194	1.10286	1.10377
		difference	0.00419843	0.00394598	0.00369353	0.00344108	0.00318863	0.00293618	0.00268373	0.00243128	0.00217883	0.00192637	0.00167392	0.00142407	0.00118979	0.000986662	0.000830262	0.000736165	0.000719948	0.000797185	0.000983452	0.00129433	0.00174538	0.0023522	0.00313035	0.0040954	0.00526295	0.00664855	0.00826196	0.0100895	0.0121118	0.0143093	0.0166625	0.0191521	0.0217584	0.0244621	0.0272437	0.0300837	0.0329627	0.0358611	0.0387627	0.0416644	0.044566
		p-value	0.695529	0.695725	0.696848	0.699274	0.703492	0.71011	0.71983	0.733373	0.75133	0.773946	0.800916	0.830977	0.861093	0.887982	0.909012	0.922379	0.926937	0.921884	0.906455	0.879694	0.840288	0.786496	0.716218	0.627377	0.519013	0.393694	0.262063	0.146003	0.0666703	0.0268994	0.0118989	0.00728005	0.0064794	0.00743972	0.00955742	0.0125569	0.0161958	0.0202298	0.0244413	0.0286815	0.032853
RPIC	FA	carrier	0.517538	0.517319	0.517099	0.51688	0.51666	0.516441	0.516222	0.516002	0.515783	0.515563	0.515344	0.515123	0.514896	0.514655	0.514393	0.514104	0.51378	0.513416	0.513003	0.512536	0.512007	0.511409	0.510736	0.509981	0.509137	0.508196	0.507156	0.506021	0.5048	0.503503	0.502136	0.50071	0.499233	0.497712	0.496157	0.494577	0.492979	0.491373	0.489766	0.488158	0.48655
		non-carrier	0.520276	0.519989	0.519703	0.519416	0.51913	0.518843	0.518557	0.51827	0.517984	0.517697	0.51741	0.517124	0.516837	0.516551	0.516264	0.515977	0.515689	0.515402	0.515114	0.514825	0.514536	0.514247	0.513957	0.513666	0.513375	0.513083	0.51279	0.512496	0.512202	0.511907	0.511612	0.511316	0.51102	0.510724	0.510427	0.51013	0.509833	0.509536	0.509239	0.508942	0.508644
		difference	-0.00273794	-0.00267082	-0.00260369	-0.00253656	-0.00246943	-0.00240231	-0.00233518	-0.00226805	-0.00220093	-0.0021338	-0.00206667	-0.00200068	-0.00194149	-0.0018959	-0.00187073	-0.00187276	-0.00190881	-0.00198568	-0.00211016	-0.00228907	-0.00252921	-0.00283737	-0.00322036	-0.00368499	-0.00423806	-0.00488636	-0.00563416	-0.0064755	-0.00740187	-0.00840477	-0.00947571	-0.0106062	-0.0117876	-0.0130116	-0.0142696	-0.0155532	-0.0168537	-0.0181627	-0.0194732	-0.0207836	-0.0220941
		p-value	0.669423	0.661958	0.65435	0.646721	0.639244	0.632158	0.625777	0.620499	0.616799	0.615206	0.616257	0.620227	0.626398	0.633475	0.639855	0.643805	0.643656	0.637961	0.625575	0.605689	0.577837	0.541939	0.498392	0.448198	0.393108	0.335673	0.279323	0.228196	0.185133	0.151109	0.125586	0.10719	0.0943321	0.0855735	0.0797647	0.0760452	0.0737909	0.0725553	0.072019	0.0719564	0.0722153
	MD	carrier	2.23164	2.23185	2.23205	2.23226	2.23246	2.23267	2.23288	2.23308	2.23329	2.2335	2.2337	2.23392	2.23418	2.23455	2.23508	2.23581	2.2368	2.2381	2.23976	2.24184	2.24438	2.24744	2.25107	2.25532	2.26024	2.26589	2.27229	2.2794	2.28716	2.29551	2.30436	2.31368	2.32337	2.3334	2.34368	2.35415	2.36476	2.37543	2.38611	2.39679	2.40747
		non-carrier	2.22327	2.22362	2.22396	2.22431	2.22466	2.22501	2.22536	2.2257	2.22605	2.2264	2.22675	2.2271	2.22747	2.22788	2.22834	2.22889	2.22953	2.23029	2.23118	2.23223	2.23345	2.23486	2.23649	2.23835	2.24046	2.24284	2.24551	2.24844	2.25161	2.255	2.25858	2.26234	2.26623	2.27025	2.27437	2.27856	2.28279	2.28705	2.29132	2.29558	2.29984
		difference	0.00837097	0.00822936	0.00808776	0.00794615	0.00780455	0.00766294	0.00752134	0.00737973	0.00723812	0.00709652	0.00695491	0.00681871	0.00671488	0.00667581	0.0067339	0.0069215	0.00727102	0.00781482	0.00858529	0.00961482	0.0109358	0.0125806	0.0145815	0.0169711	0.0197816	0.0230454	0.0267829	0.0309656	0.035553	0.0405047	0.0457803	0.0513392	0.0571409	0.0631451	0.0693111	0.0755986	0.081967	0.0883759	0.0947916	0.101207	0.107623
		p-value	0.770659	0.761556	0.751803	0.741432	0.73053	0.71927	0.707942	0.696994	0.68706	0.678957	0.673624	0.671714	0.672511	0.674442	0.675472	0.67343	0.666325	0.65252	0.630777	0.600252	0.560521	0.511707	0.454737	0.391674	0.325966	0.262285	0.20588	0.161215	0.129437	0.108909	0.0969053	0.0908466	0.0887437	0.0891928	0.0912343	0.0942179	0.0977039	0.101397	0.105104	0.108722	0.112198
	RD	carrier	0.509057	0.509439	0.509822	0.510204	0.510586	0.510969	0.511351	0.511733	0.512116	0.512498	0.51288	0.513265	0.513665	0.514096	0.514571	0.515108	0.51572	0.516424	0.517233	0.518164	0.519231	0.52045	0.521835	0.523403	0.525167	0.527144	0.529343	0.53175	0.534346	0.537114	0.540032	0.543084	0.546249	0.549509	0.552845	0.556237	0.559668	0.563117	0.56657	0.570023	0.573475
		non-carrier	0.507403	0.507702	0.508001	0.508299	0.508598	0.508897	0.509196	0.509495	0.509794	0.510092	0.510391	0.510691	0.510995	0.511308	0.511635	0.511979	0.512346	0.51274	0.513166	0.513628	0.51413	0.514677	0.515274	0.515925	0.516634	0.517406	0.518245	0.519145	0.520101	0.521108	0.52216	0.523252	0.524377	0.52553	0.526706	0.527899	0.529103	0.530313	0.531523	0.532734	0.533945
		difference	0.00165412	0.00173763	0.00182114	0.00190464	0.00198815	0.00207166	0.00215517	0.00223868	0.00232219	0.0024057	0.00248921	0.0025745	0.00267044	0.00278771	0.00293695	0.00312883	0.00337401	0.00368314	0.00406689	0.00453591	0.00510086	0.00577241	0.00656121	0.00747793	0.00853321	0.00973773	0.0110981	0.0126051	0.0142453	0.0160055	0.0178722	0.0198322	0.0218721	0.0239787	0.0261385	0.0283384	0.0305648	0.0328046	0.0350467	0.0372887	0.0395307
		p-value	0.854537	0.838372	0.820688	0.801446	0.780694	0.758609	0.735561	0.71216	0.689289	0.668061	0.649691	0.635031	0.623543	0.613879	0.604298	0.592967	0.578227	0.558744	0.533564	0.502126	0.464297	0.420443	0.371552	0.319352	0.266336	0.215562	0.170309	0.133457	0.105888	0.0867208	0.0742446	0.0666889	0.0625931	0.0608737	0.0607617	0.0617165	0.0633555	0.0654054	0.0676735	0.0700393	0.0724279
	AxD	carrier	1.21167	1.21116	1.21064	1.21012	1.2096	1.20908	1.20856	1.20804	1.20753	1.20701	1.20649	1.20597	1.20548	1.20503	1.20465	1.20435	1.20417	1.20411	1.20421	1.20449	1.20496	1.20565	1.20659	1.20778	1.20926	1.21105	1.21316	1.21558	1.21826	1.2212	1.22435	1.22769	1.2312	1.23485	1.2386	1.24244	1.24633	1.25026	1.25418	1.25811	1.26203
		non-carrier	1.20797	1.20772	1.20746	1.20721	1.20696	1.20671	1.20646	1.20621	1.20596	1.20571	1.20546	1.20521	1.20497	1.20475	1.20456	1.20441	1.20431	1.20427	1.2043	1.20441	1.20461	1.20491	1.20532	1.20584	1.2065	1.2073	1.20824	1.20932	1.21052	1.21184	1.21325	1.21476	1.21633	1.21797	1.21966	1.22139	1.22314	1.22491	1.22667	1.22844	1.23021
		difference	0.00370859	0.00344093	0.00317327	0.00290561	0.00263796	0.0023703	0.00210264	0.00183498	0.00156732	0.00129966	0.001032	0.000766339	0.000512659	0.000282944	8.91766e-05	-5.66611e-05	-0.000142587	-0.000156618	-8.67718e-05	7.89336e-05	0.000352481	0.000745852	0.00127103	0.00194	0.00276474	0.00375723	0.00492497	0.00625746	0.00773974	0.00935681	0.0110937	0.0129355	0.0148671	0.0168736	0.01894	0.0210514	0.0231927	0.025349	0.0275077	0.0296665	0.0318253
		p-value	0.819581	0.823492	0.828022	0.833298	0.839478	0.846756	0.855363	0.865578	0.877716	0.892115	0.909097	0.928713	0.949993	0.971319	0.9907	0.993981	0.984705	0.983142	0.990663	0.99152	0.962166	0.919874	0.863118	0.790618	0.702262	0.600744	0.493838	0.395009	0.316069	0.261233	0.227516	0.209053	0.200432	0.197755	0.198498	0.201106	0.204643	0.208554	0.212518	0.216367	0.220025
PLIC	FA	carrier	0.595027	0.594941	0.594855	0.594769	0.594682	0.594596	0.59451	0.594424	0.594338	0.594251	0.594165	0.594077	0.593981	0.593866	0.593724	0.593546	0.593323	0.593046	0.592705	0.592292	0.591799	0.591214	0.590531	0.589739	0.58883	0.587795	0.586627	0.585335	0.583931	0.582425	0.580829	0.579154	0.577411	0.575611	0.573767	0.571889	0.569988	0.568076	0.566162	0.564248	0.562334
		non-carrier	0.589872	0.590315	0.590759	0.591203	0.591647	0.59209	0.592534	0.592978	0.593422	0.593866	0.594309	0.594753	0.595195	0.595634	0.596069	0.596498	0.59692	0.597334	0.597737	0.598129	0.598508	0.598872	0.599221	0.599552	0.599865	0.600158	0.60043	0.600682	0.600916	0.601134	0.601337	0.601528	0.601708	0.60188	0.602044	0.602202	0.602357	0.602511	0.602664	0.602817	0.602969
		difference	0.00515563	0.00462564	0.00409566	0.00356567	0.00303568	0.0025057	0.00197571	0.00144573	0.00091574	0.000385754	-0.000144232	-0.000675483	-0.00121432	-0.00176835	-0.00234514	-0.00295229	-0.00359739	-0.00428804	-0.00503181	-0.00583631	-0.00670911	-0.00765782	-0.00869002	-0.0098133	-0.0110353	-0.0123635	-0.0138027	-0.0153463	-0.0169847	-0.0187086	-0.0205083	-0.0223745	-0.0242976	-0.0262681	-0.0282766	-0.0303135	-0.0323695	-0.0344349	-0.0365019	-0.0385688	-0.0406358
		p-value	0.444369	0.470956	0.503452	0.542926	0.590349	0.646356	0.710935	0.783139	0.860964	0.941524	0.978463	0.90186	0.830049	0.763353	0.701377	0.643268	0.587992	0.534528	0.482001	0.429771	0.377482	0.325121	0.273063	0.222106	0.173478	0.128765	0.0898248	0.0585154	0.0355215	0.0201657	0.0108341	0.00562907	0.00291627	0.0015609	0.000892836	0.000559841	0.000389747	0.000301123	0.000255416	0.000233987	0.0002277
	MD	carrier	2.03232	2.03375	2.03519	2.03662	2.03805	2.03948	2.04092	2.04235	2.04378	2.04521	2.04665	2.04808	2.04953	2.05102	2.05255	2.05415	2.05582	2.0576	2.05949	2.06151	2.06367	2.06599	2.0685	2.07119	2.0741	2.07724	2.08061	2.0842	2.088	2.09197	2.09611	2.10039	2.1048	2.1093	2.11388	2.11853	2.12321	2.12792	2.13263	2.13734	2.14204
		non-carrier	2.0359	2.03528	2.03465	2.03403	2.03341	2.03278	2.03216	2.03153	2.03091	2.03029	2.02966	2.02904	2.02842	2.02782	2.02724	2.02669	2.02618	2.0257	2.02528	2.02491	2.02461	2.02438	2.02422	2.02415	2.02418	2.0243	2.02453	2.02485	2.02526	2.02576	2.02632	2.02695	2.02763	2.02835	2.02911	2.0299	2.0307	2.03151	2.03233	2.03314	2.03395
		difference	-0.00357973	-0.0015233	0.000533133	0.00258956	0.004646	0.00670243	0.00875886	0.0108153	0.0128717	0.0149282	0.0169846	0.0190425	0.0211095	0.0231947	0.0253071	0.0274559	0.02965	0.0318986	0.0342107	0.0365954	0.0390619	0.0416191	0.0442762	0.0470422	0.0499262	0.0529374	0.0560812	0.0593499	0.0627321	0.0662164	0.0697915	0.073446	0.0771686	0.080948	0.0847727	0.0886315	0.0925129	0.0964057	0.1003	0.104195	0.10809
		p-value	0.807036	0.911662	0.967027	0.831567	0.68839	0.547669	0.420843	0.316572	0.237844	0.182308	0.1449	0.120294	0.103964	0.0926595	0.084225	0.077275	0.0709421	0.0647125	0.0583227	0.051693	0.0448827	0.0380537	0.0314345	0.025281	0.0198319	0.0152664	0.0116856	0.00910664	0.00741988	0.00646616	0.0061073	0.00625559	0.00687371	0.00795927	0.0095238	0.0115726	0.0140896	0.01703	0.020326	0.0239154	0.0277393
	RD	carrier	0.414263	0.414706	0.415149	0.415592	0.416035	0.416478	0.416921	0.417364	0.417807	0.41825	0.418693	0.419137	0.419589	0.420056	0.420546	0.421066	0.421624	0.422227	0.422884	0.423601	0.424386	0.425247	0.426191	0.427227	0.42836	0.4296	0.430951	0.432405	0.433955	0.435589	0.4373	0.439077	0.44091	0.442791	0.44471	0.446657	0.448623	0.450599	0.452576	0.454553	0.45653
		non-carrier	0.418301	0.417918	0.417536	0.417153	0.416771	0.416388	0.416005	0.415623	0.41524	0.414858	0.414475	0.414093	0.413713	0.413337	0.412969	0.41261	0.412262	0.411927	0.411609	0.411309	0.41103	0.410773	0.410541	0.410337	0.410163	0.41002	0.409911	0.409833	0.409784	0.409761	0.40976	0.409779	0.409816	0.409866	0.409928	0.409999	0.410075	0.410155	0.410234	0.410314	0.410394
		difference	-0.00403823	-0.00321261	-0.00238698	-0.00156136	-0.000735734	8.98906e-05	0.000915515	0.00174114	0.00256676	0.00339239	0.00421801	0.00504452	0.00587632	0.00671871	0.00757697	0.00845641	0.00936231	0.0103	0.0112747	0.0122918	0.0133564	0.0144741	0.0156499	0.0168893	0.0181975	0.0195798	0.0210395	0.022572	0.0241706	0.0258288	0.0275399	0.0292973	0.0310945	0.0329247	0.0347814	0.0366579	0.0385477	0.0404441	0.0423416	0.044239	0.0461365
		p-value	0.511246	0.579617	0.663902	0.765545	0.883819	0.985355	0.849611	0.718548	0.600811	0.501603	0.422091	0.360364	0.3127	0.275286	0.244953	0.219296	0.196595	0.17568	0.155806	0.136555	0.117771	0.0995085	0.0819883	0.0655554	0.0506209	0.0375885	0.0268021	0.0184803	0.012486	0.00842005	0.00579458	0.00416317	0.00318282	0.00261979	0.00232758	0.00221922	0.00224447	0.00237384	0.00258892	0.00287872	0.00323627
	AxD	carrier	1.2062	1.20651	1.20683	1.20714	1.20745	1.20776	1.20807	1.20839	1.2087	1.20901	1.20932	1.20964	1.20995	1.21028	1.21062	1.21097	1.21135	1.21175	1.21219	1.21266	1.21316	1.21371	1.21431	1.21496	1.21567	1.21643	1.21726	1.21815	1.21909	1.22008	1.22112	1.22219	1.22329	1.22442	1.22558	1.22675	1.22793	1.22911	1.2303	1.23148	1.23267
		non-carrier	1.20123	1.20131	1.20139	1.20147	1.20155	1.20163	1.20171	1.20179	1.20187	1.20195	1.20203	1.20212	1.2022	1.20229	1.20239	1.20251	1.20263	1.20278	1.20295	1.20315	1.20337	1.20363	1.20392	1.20425	1.20462	1.20503	1.20549	1.20599	1.20654	1.20712	1.20773	1.20837	1.20903	1.20971	1.21041	1.21112	1.21184	1.21256	1.21328	1.214	1.21473
		difference	0.00497573	0.00520694	0.00543816	0.00566937	0.00590058	0.0061318	0.00636301	0.00659422	0.00682543	0.00705665	0.00728786	0.00751926	0.00775181	0.00798666	0.00822495	0.00846783	0.00871645	0.00897195	0.00923549	0.00950821	0.00979126	0.0100858	0.0103929	0.0107139	0.0110497	0.0114016	0.0117703	0.0121548	0.0125536	0.0129653	0.0133885	0.0138218	0.0142636	0.0147126	0.0151674	0.0156265	0.0160884	0.0165518	0.0170154	0.017479	0.0179426
		p-value	0.620749	0.584889	0.546568	0.505875	0.463048	0.418527	0.373005	0.327465	0.283168	0.241575	0.204174	0.172205	0.146259	0.126161	0.111118	0.0999762	0.0914811	0.0844636	0.077956	0.071261	0.0639961	0.0561235	0.0479551	0.0401134	0.033427	0.0287909	0.0271352	0.029555	0.0374136	0.0522922	0.0752017	0.105674	0.141735	0.180728	0.220196	0.258322	0.293984	0.326613	0.356052	0.382503	0.406268
ALIC	FA	carrier	0.463203	0.463113	0.463023	0.462934	0.462844	0.462754	0.462665	0.462575	0.462485	0.462396	0.462306	0.462214	0.462106	0.461966	0.461778	0.461527	0.461196	0.46077	0.460233	0.459569	0.458762	0.457796	0.456655	0.455323	0.453785	0.452025	0.450032	0.447821	0.445412	0.442823	0.440076	0.437189	0.434184	0.431079	0.427895	0.424651	0.421368	0.418065	0.414758	0.411451	0.408145
		non-carrier	0.458971	0.459226	0.45948	0.459734	0.459988	0.460242	0.460497	0.460751	0.461005	0.461259	0.461514	0.461767	0.462019	0.462267	0.46251	0.462744	0.462969	0.463181	0.463381	0.463564	0.46373	0.463877	0.464001	0.464103	0.464179	0.464228	0.464248	0.464241	0.46421	0.464157	0.464084	0.463994	0.46389	0.463773	0.463646	0.463513	0.463374	0.463233	0.463091	0.46295	0.462808
		difference	0.0042315	0.0038876	0.0035437	0.00319981	0.00285591	0.00251201	0.00216811	0.00182421	0.00148032	0.00113642	0.00079252	0.000446301	8.61489e-05	-0.000301866	-0.000731677	-0.00121721	-0.00177241	-0.0024112	-0.00314751	-0.00399528	-0.00496843	-0.0060809	-0.00734662	-0.00877952	-0.0103935	-0.0122026	-0.0142154	-0.0164198	-0.0187983	-0.0213336	-0.0240081	-0.0268046	-0.0297056	-0.0326936	-0.0357513	-0.0388613	-0.042006	-0.0451682	-0.0483333	-0.0514984	-0.0546635
		p-value	0.73346	0.737953	0.743504	0.750433	0.759172	0.7703	0.784577	0.802966	0.826588	0.856541	0.893484	0.937313	0.98765	0.956907	0.898156	0.837191	0.773919	0.707265	0.635643	0.557413	0.471375	0.377478	0.278006	0.179318	0.0931459	0.033793	0.00698306	0.000746014	6.77948e-05	1.86564e-05	2.76817e-05	9.92966e-05	0.000378026	0.00113697	0.00264698	0.00501818	0.00816886	0.0118958	0.0159656	0.0201981	0.0244646
	MD	carrier	2.13389	2.13357	2.13326	2.13294	2.13262	2.13231	2.13199	2.13168	2.13136	2.13105	2.13073	2.13044	2.13027	2.13036	2.13084	2.13183	2.13347	2.13587	2.13918	2.14351	2.149	2.15578	2.16397	2.17371	2.18512	2.19832	2.21341	2.23027	2.24873	2.26864	2.28983	2.31215	2.33544	2.35953	2.38426	2.40947	2.43501	2.4607	2.48642	2.51215	2.53787
		non-carrier	2.12159	2.12236	2.12313	2.1239	2.12467	2.12544	2.12621	2.12698	2.12775	2.12852	2.12929	2.13007	2.13087	2.13172	2.13265	2.13368	2.13485	2.13617	2.13767	2.13938	2.14132	2.14352	2.14601	2.14881	2.15195	2.15545	2.15933	2.16357	2.16814	2.17299	2.17811	2.18345	2.18899	2.19469	2.20052	2.20644	2.21243	2.21846	2.22449	2.23052	2.23655
		difference	0.0122955	0.0112098	0.0101241	0.00903844	0.00795276	0.00686709	0.00578141	0.00469573	0.00361005	0.00252437	0.00143869	0.000370115	-0.000595853	-0.0013566	-0.00180953	-0.00185202	-0.00138147	-0.000295263	0.0015092	0.00413454	0.00768335	0.0122582	0.0179618	0.0248967	0.0331655	0.0428709	0.0540769	0.0666937	0.0805932	0.095647	0.111727	0.128705	0.146452	0.16484	0.183742	0.203029	0.222571	0.242243	0.261935	0.281628	0.30132
		p-value	0.6675	0.657512	0.647413	0.639046	0.636589	0.647769	0.682055	0.741745	0.814806	0.884633	0.942542	0.987105	0.981735	0.962931	0.955269	0.95796	0.970782	0.994099	0.971121	0.92329	0.860188	0.779079	0.677208	0.553217	0.410377	0.261887	0.134139	0.0535888	0.0188508	0.00797517	0.00526675	0.00527847	0.00663908	0.00896766	0.012035	0.0156066	0.0194522	0.0233742	0.0272263	0.0309324	0.0344551
	RD	carrier	0.51224	0.512161	0.512083	0.512005	0.511927	0.511849	0.51177	0.511692	0.511614	0.511536	0.511458	0.511387	0.511359	0.511419	0.51161	0.511976	0.51256	0.513406	0.514558	0.516059	0.517953	0.520284	0.523095	0.52643	0.530333	0.534847	0.539999	0.545752	0.552051	0.558841	0.566068	0.573677	0.581613	0.589823	0.59825	0.606842	0.615542	0.624297	0.633062	0.641826	0.65059
		non-carrier	0.50976	0.509941	0.510123	0.510304	0.510486	0.510668	0.510849	0.511031	0.511212	0.511394	0.511575	0.511758	0.511948	0.512152	0.512378	0.512632	0.512922	0.513254	0.513637	0.514076	0.51458	0.515156	0.515809	0.516549	0.517381	0.518313	0.51935	0.520484	0.521708	0.523012	0.524387	0.525825	0.527317	0.528853	0.530424	0.532023	0.533639	0.535264	0.536891	0.538518	0.540145
		difference	0.00247983	0.00222006	0.00196029	0.00170051	0.00144074	0.00118097	0.000921194	0.000661421	0.000401648	0.000141875	-0.000117899	-0.000371584	-0.000588739	-0.000732834	-0.00076734	-0.000655727	-0.000361465	0.000151975	0.000921125	0.00198251	0.00337267	0.00512812	0.0072854	0.00988104	0.0129516	0.0165335	0.0206497	0.0252682	0.0303433	0.0358293	0.0416807	0.0478517	0.0542967	0.0609699	0.0678259	0.0748188	0.081903	0.0890329	0.0961704	0.103308	0.110445
		p-value	0.842902	0.843575	0.845238	0.848635	0.855018	0.866325	0.884951	0.912343	0.946575	0.982107	0.986474	0.962028	0.94661	0.940621	0.94378	0.955946	0.977405	0.991033	0.947971	0.891374	0.81855	0.726333	0.611839	0.474654	0.321718	0.17435	0.067023	0.0177208	0.00443485	0.00196395	0.00190972	0.00291035	0.00492946	0.00797274	0.0118686	0.0163324	0.0210701	0.0258363	0.0304594	0.0348582	0.0389989
	AxD	carrier	1.10795	1.10795	1.10796	1.10796	1.10796	1.10797	1.10797	1.10798	1.10798	1.10798	1.10799	1.108	1.10805	1.10818	1.10843	1.10884	1.10945	1.1103	1.11143	1.11289	1.1147	1.11691	1.11956	1.1227	1.12635	1.13057	1.13536	1.14071	1.14657	1.15287	1.15957	1.16662	1.17397	1.18157	1.18938	1.19733	1.20538	1.21348	1.22159	1.22971	1.23782
		non-carrier	1.1026	1.1029	1.10319	1.10348	1.10377	1.10406	1.10436	1.10465	1.10494	1.10523	1.10553	1.10582	1.10613	1.10646	1.10683	1.10725	1.10773	1.10829	1.10894	1.10968	1.11055	1.11153	1.11266	1.11393	1.11537	1.11699	1.11879	1.12076	1.12289	1.12517	1.12756	1.13007	1.13267	1.13536	1.1381	1.14089	1.14372	1.14655	1.1494	1.15224	1.15508
		difference	0.00534558	0.00505725	0.00476893	0.00448061	0.00419229	0.00390397	0.00361565	0.00332733	0.00303901	0.00275068	0.00246236	0.00217862	0.00192232	0.00172091	0.00160184	0.00159255	0.00172049	0.00201312	0.00249786	0.00320217	0.0041535	0.00537928	0.00690698	0.00876402	0.0109779	0.013576	0.0165755	0.0199523	0.0236723	0.027701	0.0320042	0.0365475	0.0412967	0.0462174	0.0512753	0.0564362	0.0616657	0.0669295	0.072199	0.0774685	0.082738
		p-value	0.637606	0.630567	0.625145	0.6226	0.624575	0.632887	0.649022	0.673431	0.705036	0.741407	0.779585	0.816564	0.848755	0.873673	0.890043	0.897278	0.895046	0.883001	0.860619	0.827125	0.781496	0.722556	0.649252	0.561258	0.460064	0.35058	0.242923	0.151611	0.0868248	0.0484912	0.0289608	0.0199994	0.0163553	0.015414	0.0159663	0.0174162	0.0194224	0.0217579	0.0242613	0.0268302	0.0293988
sCC	FA	carrier	0.624345	0.623239	0.622133	0.621027	0.619921	0.618815	0.617709	0.616603	0.615497	0.61439	0.613284	0.612179	0.611074	0.609972	0.608873	0.60778	0.606692	0.605612	0.604541	0.603479	0.602429	0.60139	0.600366	0.599356	0.598362	0.597385	0.596426	0.595484	0.594558	0.593645	0.592745	0.591856	0.590975	0.590103	0.589236	0.588374	0.587515	0.586658	0.585801	0.584944	0.584087
		non-carrier	0.617808	0.617836	0.617864	0.617892	0.61792	0.617948	0.617976	0.618005	0.618033	0.618061	0.618089	0.618115	0.618134	0.618138	0.618118	0.618067	0.617977	0.617841	0.617651	0.617398	0.617075	0.616675	0.616189	0.61561	0.61493	0.614142	0.61324	0.612231	0.611125	0.609931	0.60866	0.607322	0.605924	0.604479	0.602994	0.601481	0.599948	0.598405	0.59686	0.595316	0.593772
		difference	0.0065371	0.00540296	0.00426882	0.00313468	0.00200055	0.00086641	-0.000267727	-0.00140186	-0.002536	-0.00367014	-0.00480428	-0.00593691	-0.00706056	-0.00816621	-0.00924488	-0.0102876	-0.0112853	-0.012229	-0.0131098	-0.0139186	-0.0146465	-0.0152844	-0.0158234	-0.0162544	-0.0165685	-0.0167566	-0.0168132	-0.0167462	-0.0165666	-0.0162859	-0.0159153	-0.0154659	-0.0149491	-0.014376	-0.013758	-0.0131063	-0.012432	-0.0117465	-0.0110592	-0.0103718	-0.00968447
		p-value	0.45924	0.517002	0.587093	0.672005	0.774122	0.89504	0.965548	0.811279	0.650206	0.494317	0.356559	0.246352	0.166419	0.112769	0.0783905	0.0566591	0.0427204	0.0334503	0.0269594	0.0221319	0.0183131	0.0151233	0.0123512	0.00989328	0.00771771	0.005839	0.00430073	0.00315485	0.00241908	0.00209764	0.00226435	0.00325455	0.00610566	0.0133459	0.0295094	0.0597872	0.106797	0.168576	0.23987	0.315222	0.390374
	MD	carrier	2.56372	2.57139	2.57906	2.58672	2.59439	2.60205	2.60972	2.61738	2.62505	2.63272	2.64038	2.64806	2.65577	2.66359	2.67154	2.67968	2.68804	2.69669	2.70566	2.715	2.72476	2.73498	2.74571	2.75699	2.76888	2.78142	2.79463	2.80848	2.82291	2.83786	2.85327	2.86909	2.88525	2.90171	2.91839	2.93525	2.95223	2.96926	2.9863	3.00335	3.02039
		non-carrier	2.62427	2.62451	2.62476	2.625	2.62524	2.62549	2.62573	2.62597	2.62622	2.62646	2.62671	2.62696	2.62732	2.62786	2.62868	2.62987	2.63154	2.63376	2.63664	2.64027	2.64475	2.65016	2.65659	2.66416	2.67294	2.68303	2.69449	2.70723	2.72115	2.73612	2.75203	2.76875	2.78618	2.8042	2.82268	2.84151	2.86058	2.87976	2.89897	2.91817	2.93737
		difference	-0.0605453	-0.0531232	-0.045701	-0.0382788	-0.0308567	-0.0234345	-0.0160123	-0.00859016	-0.00116799	0.00625418	0.0136763	0.0210906	0.0284576	0.0357299	0.0428602	0.0498013	0.0565057	0.0629263	0.0690155	0.0747262	0.080011	0.0848226	0.0891136	0.0928367	0.0959447	0.0983901	0.100143	0.101246	0.101757	0.101736	0.101242	0.100333	0.0990698	0.0975106	0.0957148	0.0937415	0.0916499	0.0894992	0.0873387	0.0851781	0.0830175
		p-value	0.365382	0.400602	0.443245	0.495192	0.558724	0.63645	0.731033	0.84457	0.977455	0.873163	0.7147	0.559016	0.419579	0.305812	0.220047	0.158802	0.116145	0.0863698	0.0650999	0.0493584	0.0372577	0.0276658	0.0199484	0.0137862	0.00903586	0.00561129	0.00339339	0.00218382	0.00174775	0.00204646	0.00363237	0.00839311	0.0202457	0.0440082	0.0821747	0.133018	0.191878	0.253599	0.314177	0.371462	0.4245
	RD	carrier	0.504445	0.507214	0.509984	0.512754	0.515524	0.518294	0.521064	0.523833	0.526603	0.529373	0.532143	0.534914	0.537695	0.540495	0.543323	0.54619	0.549104	0.552074	0.555112	0.558225	0.561423	0.564717	0.568115	0.571627	0.575262	0.57903	0.582937	0.586975	0.591131	0.595394	0.599752	0.604193	0.608706	0.613277	0.617896	0.622551	0.627229	0.63192	0.636612	0.641304	0.645996
		non-carrier	0.523351	0.523438	0.523524	0.523611	0.523697	0.523784	0.52387	0.523957	0.524043	0.52413	0.524216	0.524308	0.524428	0.524607	0.524874	0.525258	0.525788	0.526493	0.527403	0.528546	0.529953	0.531652	0.533673	0.536045	0.538796	0.541957	0.545545	0.549535	0.553891	0.558575	0.563552	0.568784	0.574236	0.579871	0.585651	0.591541	0.597505	0.603504	0.60951	0.615516	0.621522
		difference	-0.0189065	-0.0162232	-0.0135399	-0.0108566	-0.00817327	-0.00548995	-0.00280664	-0.00012332	0.00256	0.00524331	0.00792663	0.0106067	0.0132669	0.0158878	0.0184494	0.020932	0.023316	0.0255815	0.0277088	0.0296783	0.0314701	0.0330645	0.0344418	0.0355822	0.0364661	0.0370736	0.0373924	0.0374398	0.0372405	0.0368192	0.0362004	0.035409	0.0344695	0.0334066	0.0322451	0.0310095	0.0297246	0.028415	0.0271013	0.0257876	0.0244739
		p-value	0.374113	0.418738	0.473367	0.540559	0.623304	0.724771	0.847643	0.992819	0.842553	0.667038	0.495131	0.343818	0.225841	0.143721	0.0912542	0.0592599	0.0398836	0.0278429	0.0199953	0.014576	0.0106203	0.00761168	0.00528283	0.00350106	0.00219604	0.00131126	0.000778388	0.000516242	0.000460966	0.00065869	0.0015137	0.00454104	0.0136479	0.034967	0.0732384	0.128133	0.194715	0.266521	0.338143	0.406448	0.469929
	AxD	carrier	1.55461	1.55673	1.55884	1.56095	1.56307	1.56518	1.56729	1.56941	1.57152	1.57363	1.57575	1.57786	1.58001	1.58221	1.58449	1.58688	1.58941	1.59211	1.59499	1.59809	1.60144	1.60507	1.60899	1.61325	1.61786	1.62285	1.62824	1.63402	1.64013	1.64655	1.65324	1.66018	1.66732	1.67463	1.68208	1.68963	1.69725	1.7049	1.71256	1.72022	1.72787
		non-carrier	1.57681	1.57694	1.57707	1.5772	1.57733	1.57746	1.57759	1.57772	1.57786	1.57799	1.57812	1.57825	1.57843	1.57867	1.57901	1.57949	1.58015	1.58102	1.58212	1.58351	1.5852	1.58725	1.58967	1.59251	1.5958	1.59958	1.60386	1.60862	1.61381	1.6194	1.62533	1.63156	1.63805	1.64476	1.65164	1.65866	1.66575	1.6729	1.68005	1.6872	1.69435
		difference	-0.0221937	-0.0202114	-0.0182291	-0.0162468	-0.0142645	-0.0122823	-0.0103	-0.00831769	-0.00633541	-0.00435312	-0.00237084	-0.000389773	0.00158402	0.00354327	0.00548069	0.00738902	0.00926098	0.0110893	0.0128667	0.0145859	0.0162396	0.0178206	0.0193216	0.0207352	0.0220544	0.0232716	0.0243825	0.0253934	0.0263134	0.0271515	0.0279168	0.0286185	0.0292657	0.0298674	0.0304327	0.0309708	0.0314907	0.0320014	0.0325107	0.0330199	0.0335292
		p-value	0.417879	0.435893	0.45714	0.482383	0.512582	0.548928	0.592857	0.646025	0.710169	0.786797	0.876623	0.978699	0.910508	0.796779	0.686689	0.585677	0.496744	0.420356	0.355233	0.299319	0.250508	0.207053	0.167763	0.132083	0.100126	0.0726125	0.0506903	0.0354346	0.0269516	0.0247411	0.0288765	0.0406945	0.0619879	0.0931976	0.132492	0.176557	0.221981	0.266112	0.30733	0.345084	0.379341
bCC	FA	carrier	0.535041	0.534574	0.534108	0.533641	0.533175	0.532708	0.532241	0.531775	0.531308	0.530841	0.530375	0.529905	0.529419	0.528899	0.528327	0.527688	0.526964	0.526139	0.525194	0.524114	0.522881	0.521479	0.519889	0.518097	0.516083	0.513832	0.511333	0.508601	0.505657	0.502521	0.499216	0.495763	0.492182	0.488496	0.484724	0.480889	0.477012	0.473113	0.469211	0.465309	0.461406
		non-carrier	0.538216	0.537665	0.537114	0.536563	0.536012	0.535461	0.534911	0.53436	0.533809	0.533258	0.532707	0.532155	0.531597	0.531024	0.530432	0.529813	0.52916	0.528467	0.527726	0.526932	0.526077	0.525155	0.524159	0.523082	0.521917	0.520658	0.519301	0.517851	0.516317	0.514708	0.513031	0.511295	0.509508	0.50768	0.505818	0.503931	0.502026	0.500114	0.4982	0.496286	0.494372
		difference	-0.0031746	-0.00309038	-0.00300615	-0.00292193	-0.00283771	-0.00275348	-0.00266926	-0.00258504	-0.00250081	-0.00241659	-0.00233237	-0.00224985	-0.00217757	-0.00212575	-0.00210464	-0.00212447	-0.00219547	-0.00232788	-0.00253193	-0.00281786	-0.00319589	-0.00367628	-0.00426924	-0.00498502	-0.00583384	-0.00682595	-0.00796774	-0.00925026	-0.0106607	-0.0121863	-0.0138142	-0.0155317	-0.0173259	-0.0191842	-0.0210935	-0.0230413	-0.0250146	-0.0270008	-0.0289891	-0.0309773	-0.0329656
		p-value	0.836207	0.832412	0.828284	0.823784	0.818873	0.813509	0.807652	0.801267	0.794334	0.78686	0.778905	0.770465	0.760968	0.749582	0.735362	0.717282	0.694318	0.665524	0.63013	0.587607	0.537767	0.480896	0.417958	0.35084	0.282511	0.216918	0.158617	0.111781	0.0776581	0.0547344	0.0402273	0.031412	0.0262275	0.0233126	0.0218227	0.0212402	0.0212417	0.0216168	0.0222241	0.0229737	0.0238082
	MD	carrier	2.72856	2.73272	2.73688	2.74104	2.7452	2.74936	2.75353	2.75769	2.76185	2.76601	2.77017	2.77435	2.77863	2.78312	2.78791	2.79311	2.79881	2.80514	2.81217	2.82002	2.82879	2.83858	2.84949	2.86163	2.87509	2.88998	2.90636	2.92415	2.9432	2.96341	2.98464	3.00676	3.02964	3.05317	3.0772	3.10161	3.12629	3.15108	3.1759	3.20072	3.22554
		non-carrier	2.69886	2.70346	2.70806	2.71266	2.71726	2.72186	2.72646	2.73106	2.73566	2.74026	2.74486	2.74947	2.75412	2.75886	2.76373	2.76878	2.77406	2.77959	2.78544	2.79164	2.79824	2.80529	2.81282	2.82088	2.82952	2.83878	2.84868	2.8592	2.87026	2.88183	2.89384	2.90624	2.91897	2.93197	2.9452	2.9586	2.9721	2.98566	2.99923	3.0128	3.02637
		difference	0.0296907	0.0292525	0.0288144	0.0283763	0.0279382	0.0275	0.0270619	0.0266238	0.0261856	0.0257475	0.0253094	0.0248809	0.0245101	0.0242547	0.0241725	0.0243212	0.0247584	0.025542	0.0267296	0.0283789	0.0305477	0.0332937	0.0366746	0.0407481	0.0455719	0.0512038	0.0576798	0.0649495	0.0729406	0.081581	0.0907986	0.100521	0.110677	0.121193	0.131998	0.143019	0.154185	0.165423	0.176672	0.187922	0.199172
		p-value	0.724327	0.714586	0.704015	0.692539	0.680085	0.66659	0.652014	0.636359	0.619696	0.60221	0.584257	0.566295	0.548485	0.530941	0.513752	0.496841	0.479815	0.461901	0.442021	0.418996	0.391808	0.359821	0.322957	0.281812	0.237725	0.19276	0.149715	0.111921	0.0814352	0.0586268	0.0425917	0.0318354	0.0248524	0.020426	0.0176889	0.0160636	0.0151765	0.0147856	0.0147301	0.0149015	0.0152284
	RD	carrier	0.598538	0.600078	0.601617	0.603157	0.604697	0.606237	0.607776	0.609316	0.610856	0.612396	0.613936	0.615481	0.617063	0.618716	0.620475	0.622378	0.624459	0.626755	0.6293	0.632131	0.635283	0.638793	0.642695	0.647025	0.65182	0.657114	0.66293	0.669238	0.675991	0.683147	0.690659	0.698483	0.706576	0.714891	0.723385	0.732013	0.74073	0.749492	0.758261	0.767031	0.7758
		non-carrier	0.588801	0.590385	0.591969	0.593553	0.595137	0.596722	0.598306	0.59989	0.601474	0.603058	0.604642	0.606229	0.607831	0.609465	0.611146	0.612889	0.614711	0.616627	0.618653	0.620804	0.623096	0.625546	0.628167	0.630977	0.633991	0.637224	0.640687	0.644365	0.648239	0.65229	0.656497	0.660842	0.665304	0.669864	0.674503	0.6792	0.683937	0.688693	0.693453	0.698212	0.702972
		difference	0.00973683	0.00969251	0.00964818	0.00960386	0.00955953	0.00951521	0.00947088	0.00942656	0.00938223	0.00933791	0.00929358	0.0092526	0.00923163	0.0092507	0.00932983	0.00948904	0.00974835	0.0101278	0.0106474	0.0113271	0.012187	0.0132471	0.0145274	0.016048	0.0178288	0.0198899	0.0222438	0.024873	0.0277524	0.030857	0.0341618	0.0376419	0.041272	0.0450273	0.0488827	0.0528131	0.0567936	0.0607992	0.0648089	0.0688186	0.0728283
		p-value	0.75661	0.745518	0.733418	0.720199	0.705742	0.689928	0.672641	0.65379	0.633328	0.611296	0.587882	0.563378	0.537873	0.511546	0.484746	0.457891	0.431267	0.40484	0.37817	0.350508	0.321049	0.289224	0.254935	0.218701	0.181679	0.145553	0.112409	0.0844435	0.0626484	0.0467593	0.0357711	0.0284703	0.0237764	0.0208665	0.019165	0.0182851	0.0179679	0.0180372	0.0183693	0.0188786	0.0195075
	AxD	carrier	1.53234	1.53331	1.53428	1.53525	1.53621	1.53718	1.53815	1.53912	1.54009	1.54105	1.54202	1.543	1.544	1.54507	1.54624	1.54753	1.54899	1.55064	1.55252	1.55465	1.55707	1.55982	1.56292	1.5664	1.57031	1.57466	1.57949	1.58476	1.59043	1.59646	1.60282	1.60946	1.61634	1.62342	1.63066	1.63802	1.64547	1.65295	1.66044	1.66793	1.67542
		non-carrier	1.52251	1.52388	1.52525	1.52662	1.52799	1.52936	1.53073	1.5321	1.53347	1.53484	1.53621	1.53759	1.53897	1.54038	1.54183	1.54334	1.54491	1.54656	1.54831	1.55016	1.55213	1.55423	1.55648	1.55889	1.56147	1.56423	1.5672	1.57034	1.57365	1.57711	1.5807	1.58441	1.58822	1.59211	1.59607	1.60007	1.60411	1.60817	1.61223	1.61629	1.62035
		difference	0.0098274	0.00942559	0.00902378	0.00862197	0.00822017	0.00781836	0.00741655	0.00701474	0.00661293	0.00621112	0.00580931	0.00541065	0.00503092	0.00468904	0.00440394	0.00419453	0.00407976	0.00407853	0.00420977	0.00449242	0.00494539	0.00558762	0.00643802	0.00751552	0.00883904	0.0104275	0.0122928	0.0144183	0.0167803	0.0193552	0.0221194	0.0250492	0.028121	0.031311	0.0345956	0.0379512	0.0413541	0.0447807	0.0482112	0.0516417	0.0550722
		p-value	0.687978	0.684694	0.681324	0.677918	0.674551	0.67134	0.668457	0.666152	0.664779	0.664824	0.666927	0.671705	0.679064	0.688387	0.698559	0.707955	0.714604	0.716464	0.711692	0.698808	0.676731	0.644743	0.60248	0.550001	0.487974	0.417992	0.343287	0.2696	0.202769	0.147052	0.104219	0.073575	0.0528627	0.0393982	0.0308446	0.025483	0.0221651	0.0201602	0.0190064	0.0184061	0.0181742
gCC	FA	carrier	0.514054	0.512849	0.511644	0.510438	0.509233	0.508028	0.506822	0.505617	0.504412	0.503206	0.502001	0.500794	0.49958	0.498349	0.497094	0.495806	0.494478	0.493101	0.491668	0.49017	0.4886	0.486948	0.485207	0.48337	0.481427	0.479371	0.477196	0.474911	0.472524	0.470046	0.467488	0.464858	0.462168	0.459427	0.456646	0.453835	0.451003	0.448161	0.445318	0.442474	0.439631
		non-carrier	0.513625	0.51284	0.512054	0.511269	0.510483	0.509698	0.508912	0.508127	0.507341	0.506556	0.505771	0.504984	0.504193	0.503392	0.502576	0.501741	0.500881	0.499992	0.499068	0.498105	0.497098	0.496042	0.494932	0.493762	0.49253	0.491228	0.489855	0.488414	0.486912	0.485354	0.483748	0.482098	0.480412	0.478695	0.476954	0.475194	0.473422	0.471643	0.469864	0.468085	0.466306
		difference	0.000429267	9.40251e-06	-0.000410462	-0.000830327	-0.00125019	-0.00167006	-0.00208992	-0.00250979	-0.00292965	-0.00334952	-0.00376938	-0.00418978	-0.00461335	-0.00504329	-0.00548278	-0.00593499	-0.00640312	-0.00689034	-0.00739982	-0.00793477	-0.00849835	-0.00909375	-0.00972416	-0.0103927	-0.0111027	-0.0118572	-0.0126582	-0.013503	-0.0143876	-0.0153079	-0.0162601	-0.0172401	-0.018244	-0.0192678	-0.0203075	-0.0213591	-0.0224187	-0.0234822	-0.0245464	-0.0256106	-0.0266748
		p-value	0.975473	0.999434	0.973902	0.944185	0.911043	0.87411	0.833065	0.787702	0.738033	0.68443	0.627787	0.569627	0.512012	0.45729	0.407571	0.364151	0.327238	0.29607	0.269304	0.245437	0.223117	0.201314	0.179386	0.157107	0.134654	0.112582	0.0918235	0.0736255	0.0588633	0.0478362	0.0403571	0.0359682	0.0341553	0.0344725	0.0365666	0.0401451	0.0449331	0.0506484	0.0570123	0.0638145	0.0708897
	MD	carrier	2.5941	2.60089	2.60768	2.61447	2.62126	2.62805	2.63483	2.64162	2.64841	2.6552	2.66199	2.66879	2.67567	2.68271	2.68997	2.69755	2.70551	2.71394	2.72291	2.7325	2.74278	2.75384	2.76575	2.77859	2.79244	2.80737	2.82343	2.84055	2.85865	2.87761	2.89735	2.91776	2.93876	2.96024	2.9821	3.00426	3.02661	3.04906	3.07152	3.09398	3.11644
		non-carrier	2.58609	2.59066	2.59522	2.59979	2.60436	2.60892	2.61349	2.61806	2.62262	2.62719	2.63176	2.63633	2.64096	2.64568	2.65055	2.65563	2.66095	2.66657	2.67253	2.6789	2.68571	2.69302	2.70087	2.70933	2.71842	2.72822	2.73874	2.74994	2.76177	2.77416	2.78704	2.80036	2.81405	2.82805	2.8423	2.85673	2.87129	2.88592	2.90055	2.91518	2.92982
		difference	0.00800801	0.0102306	0.0124531	0.0146757	0.0168982	0.0191208	0.0213433	0.0235659	0.0257885	0.028011	0.0302336	0.0324607	0.0347156	0.0370259	0.0394192	0.0419233	0.0445658	0.0473745	0.050377	0.0536011	0.0570743	0.0608245	0.0648793	0.0692664	0.0740134	0.0791482	0.0846879	0.0906084	0.096875	0.103453	0.110308	0.117406	0.124711	0.132189	0.139805	0.147526	0.155315	0.163139	0.17097	0.1788	0.18663
		p-value	0.914217	0.883825	0.84984	0.81184	0.76944	0.722365	0.670576	0.614452	0.555009	0.494109	0.43451	0.379537	0.332152	0.294076	0.26531	0.244349	0.228882	0.216489	0.205084	0.193094	0.179488	0.163737	0.145779	0.125996	0.105194	0.0845487	0.0655385	0.0497272	0.0379123	0.0300441	0.0255703	0.0238374	0.0243296	0.0267094	0.0307429	0.0362105	0.042853	0.0503646	0.0584303	0.0668083	0.075313
	RD	carrier	0.581061	0.583783	0.586504	0.589225	0.591947	0.594668	0.597389	0.600111	0.602832	0.605553	0.608274	0.611	0.613748	0.616544	0.619411	0.622372	0.625451	0.628671	0.632057	0.63563	0.639417	0.643439	0.64772	0.652284	0.657155	0.662355	0.667901	0.673771	0.679935	0.686365	0.69303	0.699902	0.70695	0.714146	0.72146	0.728862	0.736323	0.743814	0.751309	0.758805	0.7663
		non-carrier	0.580124	0.581819	0.583515	0.58521	0.586906	0.588601	0.590296	0.591992	0.593687	0.595383	0.597078	0.598776	0.60049	0.602236	0.60403	0.605888	0.607826	0.60986	0.612006	0.61428	0.616698	0.619276	0.62203	0.624976	0.62813	0.631508	0.63512	0.638952	0.642984	0.647196	0.651567	0.656079	0.660711	0.665443	0.670255	0.675126	0.680038	0.68497	0.689905	0.69484	0.699775
		difference	0.000937408	0.0019633	0.0029892	0.00401509	0.00504099	0.00606688	0.00709277	0.00811867	0.00914456	0.0101705	0.0111964	0.0122235	0.0132582	0.0143081	0.0153808	0.0164837	0.0176245	0.0188108	0.0200501	0.0213501	0.0227182	0.0241622	0.0256895	0.0273077	0.0290244	0.0308472	0.0327809	0.0348187	0.0369513	0.0391691	0.0414627	0.0438225	0.0462393	0.0487033	0.0512053	0.0537357	0.056285	0.0588438	0.0614042	0.0639646	0.066525
		p-value	0.972412	0.938857	0.90134	0.859385	0.812544	0.760462	0.703006	0.640433	0.573624	0.504311	0.435187	0.369707	0.311321	0.262504	0.224018	0.194921	0.173193	0.156504	0.142749	0.130293	0.118022	0.105318	0.0919996	0.0782644	0.0646153	0.0517577	0.0404977	0.0315816	0.0252677	0.0213977	0.0196443	0.0197107	0.0214094	0.0246388	0.0293144	0.0353053	0.0424047	0.050338	0.0588084	0.0675874	0.0764973
	AxD	carrier	1.43198	1.43332	1.43467	1.43602	1.43736	1.43871	1.44006	1.4414	1.44275	1.4441	1.44544	1.44679	1.44818	1.44962	1.45115	1.4528	1.45461	1.4566	1.4588	1.46124	1.46395	1.46696	1.47031	1.47402	1.47813	1.48266	1.48763	1.49301	1.49878	1.50488	1.51129	1.51796	1.52486	1.53194	1.53918	1.54654	1.55396	1.56143	1.5689	1.57637	1.58385
		non-carrier	1.42584	1.42702	1.4282	1.42937	1.43055	1.43172	1.4329	1.43407	1.43525	1.43643	1.4376	1.43878	1.43998	1.44121	1.44249	1.44385	1.44529	1.44684	1.44852	1.45034	1.45231	1.45446	1.45681	1.45937	1.46216	1.4652	1.4685	1.47204	1.4758	1.47977	1.4839	1.4882	1.49263	1.49716	1.50179	1.50648	1.51122	1.51598	1.52074	1.5255	1.53027
		difference	0.00613192	0.00630272	0.00647353	0.00664433	0.00681514	0.00698594	0.00715675	0.00732755	0.00749836	0.00766916	0.00783996	0.00801286	0.00819829	0.00840879	0.0086569	0.00895515	0.00931608	0.00975223	0.0102761	0.0109003	0.0116373	0.0124997	0.0134999	0.0146506	0.0159643	0.0174534	0.0191259	0.0209707	0.0229723	0.0251149	0.0273828	0.0297604	0.0322321	0.0347821	0.0373947	0.0400544	0.0427454	0.0454521	0.0481614	0.0508707	0.05358
		p-value	0.783123	0.762524	0.739607	0.714167	0.686082	0.655388	0.622414	0.58794	0.55338	0.520854	0.493035	0.472495	0.460407	0.456151	0.457568	0.461746	0.465837	0.467538	0.465189	0.45767	0.444242	0.424426	0.397956	0.364815	0.325362	0.280569	0.232544	0.18517	0.142551	0.107793	0.0822244	0.0653608	0.05564	0.0513035	0.0508905	0.0533179	0.057778	0.0636323	0.0703647	0.0776031	0.0850829
